# Supplementary material for: A synaptomic analysis reveals dopamine hub synapses in the mouse striatum
Source: Nat Commun. 2022 Jun 3;13:3102. doi: 10.1038/s41467-022-30776-9 (PMC9166739; doi:10.1038/s41467-022-30776-9)
Supplement: Supplementary file 4 — Source Data [file 41467_2022_30776_MOESM4_ESM.xlsx]

## Sheet: Figure 1d
	TH			GFP
	N1	N2	N3	N1	N2	N3
H	0.488096	1.14928	1.36262	0.122548	0.911906	1.96555
P1	0.240438	0.482185	0.358677	0.0565865	0.273288	0.369245
S2	0.600996	0.762421	0.943714	0.156333	0.376721	0.933704
P2	0.660198	1.45232	1.49993	0.195677	1.18051	1.99068
Syn	0.887298	1.78655	1.82155	0.222593	1.50914	2.69437
LS1	1.92934	2.55467	2.10666	0.860957	1.98436	2.56275
SPM	0.290771	0.213058	0.262853	0.0395062	0.0721889	0.101266
LS2	1.89102	1.91169	0.931441	0.886433	1.63446	1.35476
LP2	0.257172	0.608039	1.59499	0.00543333	0.0255779	0.0469547

## Sheet: Figure 1f
	DA-FASS								SYN									EGFP+
	N1	N2	N3	N4	N5	N6	N7	N8	N1	N2	N3	N4	N5	N6	N7	N8	N9
All Singlets	85.7	77	82.1	83.5	89.1	82.9	85.1	85.9	80.7	78.2	85	79.4	56.2	44.3	81.6	78.2	80.5
	DA-FASS								SYN
EGFP - Singlets	17.5	24.7	29	33.1	43.3	32.7	37.2	30	73.2	72.9	65.5	68.9	52	40.8	75.8	72.3	73.9
EGFP + Singlets	63.2	51	50.3	45.9	43.9	44	43.8	49.4	6.2	4.6	6.5	3.4	3.6	2.5	2.5	3	2.4

## Sheet: Figure 1g
	Munc-18
Sample	MW (kDa)	Height	Area	Ratio Area DA-FASS-mNG/SYN
SYN	64	1974.5	32829	0.69795
DA-FASS-mNG	64	930	22913
	DAT
Sample	MW (kDa)	Height	Area	Ratio Area DA-FASS-mNG/SYN
SYN	112	412.4	7803	8.44842
DA-FASS-mNG	112	3444.4	65923
	GLUA1
Sample	MW (kDa)	Height	Area	Ratio Area DA-FASS-mNG/SYN
SYN	122	954.2	12255	0.763199
DA-FASS-mNG	121	659	9353
	GLAST
Sample	MW (kDa)	Height	Area	Ratio Area DA-FASS-mNG/SYN
SYN	74	1362.5	38135	0.297889
DA-FASS-mNG	71	398.2	11360
	TH
Sample	MW (kDa)	Height	Area	Ratio Area DA-FASS-mNG/SYN
SYN	59	50177.9	568560	4.15599
DA-FASS-mNG	59	221398	2362930

## Sheet: Figure 2c
	TH+/EGFP-																					EGFP+/TH+																					EGFP +/TH-
SYN	63.2	0	35.3	50	29.2	40	23.5	21.7	23.8	15	40.5	21.7	25									36.8	75	52.9	50	54.2	50	52.9	56.5	61.9	70	54.1	65.2	66.7									0	25	11.8	0	16.7	10	11.8
DA-FASS	11.8	18.2	10.6	12.8	12.8	7.69	7.32	5.41	4.4	8.86	10.4	8.91	4.67	7.25	8.64	8.33	15.2	8.76	10.7	17.9	9.92	86.6	79.6	85.1	81.6	85.3	84.6	85.4	78.4	87.9	72.2	74	87.1	93.5	87	81.5	76.2	80.8	83.9	86.4	79.5	88.4	1.68	2.21	4.26	5.6	1.92	7.69	7.32
[truncated: 14 more columns]

## Sheet: Figure 2g
	EGFP-/D1R+																						EGFP+/D1R+																						EGFP+/D1R-
SYN	87.7	85.7	84.1	92.7	78.6	86.8	90.7	92.5	92.3	79.6	87.7	83.3											2.74	6.12	2.27	3.64	0	2.63	2.33	0	1.92	8.16	2.46	6.25											9.59	8.16	11.4	3.64	21.4
DA-FASS	57.7	38.1	33.3	41.4	48.3	42.3	44.2	28.1	44.6	44.6	35.4	54.7	47.8	70.5	33.3	34.8	40.4	53	38	36.9	44.6	39.3	11.5	30.2	33.3	32.9	31	28.2	33.8	33.3	35.4	33.8	29.2	24	17.4	6.56	37.2	36.4	44.7	16.9	38	27.7	27.7	19.7	30.8	31.7	33.3	25.7	20.7
[truncated: 17 more columns]

## Sheet: Figure 2k
	D2R+/EGFP-																																EGFP+/D2R+
SYN	83.3	50	60	81	70.6	88	83.3	83.3	88.9	69.2	93.3	0	66.7	80	87.5	83.3	75	86.7	66.7	70	70	58.3	83.3	57.1	77.8	68.8	64.3	84.6	66.7	66.7	83.3	62.5	0	33.3	13.3	9.52	11.8	12	11.1	4.17	5.56	15.4	3.33	50	20	20	0	0	0
DA-FASS	52.6	41.3	38.6	39.6	38.9	41.5	11.1	29.6	40.4	16.7	46.3	42.9	53.2	52.4	36	33.3	23.8	46.5	31	43.9	27.3	31.6	9.52	17.2	23.7	8.82	10.5	28.9	19.4	33.3			39.5	36.5	54.5	45.8	47.2	46.3	77.8	59.3	34	79.2	38.8	42.9	36.2	38.1	44	54.5	69
[truncated: 47 more columns]

## Sheet: Figure 3b
All proteome
Common	Mouse Proteome Residual	DA-FASS Proteome Residual
Ruvbl2	Sergef	H2bc3
Gstm2	Dhx9	Selenoi
Psma4	Ssu72	Septin8
Capzb	Eif2b2	Atp5f1b
Ppia	Dcun1d2	Plppr4
Syt2	Hebp2	Srprb
Actn4	Vps28	Eloc
Tigar	Polr3c	Fcsk
Pithd1	Selh	Maip1
Pmm1	Pex19	Acacb
Dnajc11	Pkia	Cmtm4
Rab9b	Bcl7a	Ca4
Prkag2	Bnip3l	Vps50
Nos1	Shc2	Afdn
Sod2	Cachd1	Atp5md
Camk4	Trmt5	Adprs
Tnpo1	Ptgr1	Acaa1b
Atp6v1e1	B9d2	Mtatp6
Spata2l	Phax	Nudt10
Asap1	Spock2	Gstp2
Eef1g	Atp13a1	Tgm3
Vamp2	Rplp2	Rps2
Pfkl	Hmgn3	Gsdma2
Ndufs4	Strbp	Oga
Plp1	Psmg2	Nipsnap2
Tst	2021-09-11	Prune1
Nln	Med4	Septin2
Pi4k2a	Mief1	Atp5f1e
Aimp1	Gtf2e2	Septin4
Gnaq	Steap3	Aloxe3
Gbe1	Tango2	Ap1g2
Aida	Kcnh1	Kiaa0513
Ctbp2	Slc25a15	H2ac20
Fahd1	Rnf115	Pc
Ap1s1	Hdgf	Mt-Cyb
Ptprs	Arhgap35	Mtco2
Gprc5b	Lzts1	Czib
Lta4h	C1qtnf4	Bles03
C1qbp	Fam73b	Selenbp2
Rasgrp2	Pitpnm3	Gatd1
Agpat3	Sowahc	Adrm1
Eef1d	Nup188	Slc35f1
Ppp2ca	Grk5	Eprs1
Ocrl	Def8	Mrtfb
Ckb	Bbx	Tmem35a
Ndufb3	Pea15;Pea15a	Ptpa
Dab2ip	Mrps9	Hspa1b
Tomm40	Samd10	Uba1y
Ube2m	Nmt1	Adgrl1
Arfgef3	Arhgap29	H4c1; H4c11; H4c12; H4c14; H4c2; H4c3; H4c4; H4c6; H4c8; H4c9; H4f16; Hist1h4m
Bcat1	Mp68	Pcdhga4
Tecpr1	Slc47a1	H2ac15
Mboat7	Nup210	Ckmt2
Ppm1h	Sharpin	Septin9
Ran	Nol4l	Hsd17b8
Tars2	Sh3rf1	Plppr1
Grik3	Mad1l1	Ret
Stxbp5	Tcaim;TCAIM	H2az1
Crtac1	Pla2g4e	Hnrnpk
Gcdh	Sorl1	Atp6v0a4
Calr	Pcbd2	Hba
Ddah2	Emsy	Atp2a1
Hbb-b1	Rpl37	Atp5f1c
Wasf3	Armcx2	H3-5
Snap29	Dda1	Pof1b
Csnk2b	Mdc1	Psma8
Suclg1	Ptprk	Pycr3
Map2	Mzt2	Ajm1
Xkr4	Kit	Znrd2
Actc1	Sult1a1	Prps1
Fam171a2	Apex1	Cyria
Kctd16	Flywch1	Adgrb1
Htt	Taf5l	Hsd17b13
Got1	Ppp1r1c	Septin11
Grin2b	Nop9	Hars1
Pgm2	Rbbp6	Ass1
Stam	Gbf1	Gapdhs
Crip2	Cinp	Rack1
Osbpl1a	Fam117b	Dsg1b
Cacng2	Nid2	Pip4p2
Cpt1a	Mrpl38	Grik5
Elmo1	Crabp2	Aldh8a1
Arl6ip5	Ehmt1	Acta1
Gga3	Ubr3	H2bc4; H2bc6; H2bc8
Pld3	Dnajc7	H3-3a; H3-3b
Wdr47	Tor3a	H3c1; H3c10; H3c11; H3c8
Ptpn23	Ccdc134	Rasl2-9
Atp1a2	Nup37	Prxl2b
Ptpn11	Sppl2b	Gatd3a
Cacna2d3	Mrpl48	Atp5mf
Tomm22	Rpl24	Mtnd5
Snap47	Phospho1	Tomm70
Syne1	Mlf2	Dars1
Cox15	Dock6	NARS1
Coro1b	Khdrbs3	H2ac12
Atp6ap1	Ntn1	Naxd
Uba1	Wls	Nectin1
Itgb2	Larp7	H2az2
Pde4d	Wdr3	Pkp1
Slc25a25	Baz1a	Gsdma
Copg2	Cep76	Fbxl4
Galk1	Tubb4b	Eif3j2
Rabgap1	Ddx42	Insrr
Mthfd1	Rasa2	Scn2a
Nsdhl	Eed	Prss2
Psmd5	Mrc2	H2aw
Dpp3	Med23	Atp5f1a
Pak3	Icmt	Spart
Rab22a	Tk2	Gars1
Cpne2	Fgg	F8a1
Hspa12b	Brms1l	Tufm
Shisa4	Sh3bp4	Rida
Shank2	Nmral1	Hist1h2bp
Cyfip2	Ppp2r5b	Tprg1l
Pgrmc2	Mtx3	Mindy2
Poldip2	Rpl27	Rab11b
Asrgl1	Usp13	H2aj
Slc7a10	Tecr	Atp5pd
Robo2	Hist1h1a	Acot10
Cacna2d1	Caprin1	H2bc14
Aifm1	Tusc3	Hacd3
Numb	Zcchc18	Gk2
P2ry12	Rtf1	Mfsd4a
Necap1	Senp3	Hist2h2aa1; Hist2h2aa2
Lman2	Cab39l	Adgrl2
Tubb3	Dxo	Tuba3a; Tuba3b
Dtd1	Mrpl1	Tmem121b
Clptm1	Sidt1	Palm2
Nt5c	Cbll1	Sdr9c7
Stx6	Trim24	Nccrp1
Dock10	Mrps33	Atp5pb
Txnl1	Pf4	Atp6v1e2
Arfgap1	Pir	Nme2
Map2k1	Elavl3	Gucy1a1
Kbtbd11	Pm20d1	RTRAF
Clcn4	Pon2	H2bc11; H2bc13; H2bc15; H2bc7
Appl2	Ankrd49	Wars1
Ndrg4	Cox7b	H2bc12
Serpinb1a	Bicd2	Septin5
Ndrg2	Gclm	Pdyn
Cand1	Rbm25	Akr1e2
Atg5	Mapk7	D1Pas1
Hspa5	Mtus2	Rhot2
Gng3	Dbndd1	Hist1h2af
Rabggtb	Mcat	Mtco1
Slc12a6	Dmap1	Stum
Mapt	Whsc1	Timm29
Cndp2	Rufy1	Marchf5
Atl1	Dpy19l1	Retreg2
Cryz	5730455P16Rik	Bmerb1
Ppa2	Nop56	Serpinb6
Pigs	Zhx1	Itpr1
Cacng3	Gbas	Gpr88
Pdha1	Tuba8	Sars1
Bcap31	Ptprz1	Rab9a
Tollip	Sptbn2	Atp5po
Rab3b	Brwd3	Aars1
Lrrc4b	Isca2	Kiaa1549
Mpp3	Sfxn2	Septin3
Arl8a	Heca	Adgrb3
Plxna2	Kctd15	Serpinb5
Vps26b	Paf1	Lnpk
Scai	Rfx3	S100a14
Ppp2r1a	Sil1	Babam2
Pde1a	Luzp2	Hbb-b2
Pdcd10	Tmco1	Epb41l1
Hsd17b10	Plekhh1	Gstm3
Trappc4	Fam89b	H2bc9
Kif21a	Qtrt1	Abraxas2
Cdipt	Taf6l	Dglucy
Fkbp8	Ostc	Pgm1
Acsl3	Fam92a1;Fam92a	Septin7
Rnf214	Nufip2	Cars1
Ak1	Nelfa	Rpl11
Cct6b	Serpina3n	Adgrl3
Slc32a1	RtcA	Plppr3
Pgbd5	Srp68	Uchl4
Mat2b	Ttf2	Fgf14
Cct8	Ltf	C2cd4c
Mical3	Akr1c18	Yars1
Mrs2	Alg1	Ctnna2
Camk2a	Tfeb	Dsg1a
Abcb8	Ppp4r1	H2bc1
Gdpd1	Cdyl	Eif3j1
Glrx3	Tut1	H2ax
Hagh	Mfn1	Lrrc15
Mdh1	Pvrl1	Mmut
Mapre2	Atp7a	Hist2h2bb
Cox6c	Qrsl1	Relch
Sh3glb2	Cd97	Acta2
Fbxl16	Tpr	Adora2a
Kif2a	Asph	Calm2
Arrb1	Lrrc20	Gsdma3
Ociad1	Atat1	Skt
Ppp2r2c	Rpusd4	Elob
Cpe	Trafd1	Rars1
Actr1a	Tfb1m	Mydgf
Irgm1	Prepl	Ubtd1
Rab11a	Tmem106a	Adss2
Dap3	Sox10	Actg2
Gpsm2	Ggcx	Atp5f1d
Prdx3	Cers6	Atp5mg
Lancl1	Map3k19	Plpp3
Ap2a1	Fmr1	Gpr52
Ppp2r5c	Adamts4	Mtnd4
Ntng2	Akr1b8	Eipr1
Lrrc7	Otud6b	Dsg1c
Prkar2a	C5	Calml3
Hnrnpa2b1	Plekha2	Naxe
Rab33b	Kbtbd4	Hal
Cops3	Rab2b	Septin6
Capn1	Mrps26	Chrnb2
Gabra2	Yes1	Eci3
Tomm40l	Polr2c	Tars1
Ndufb7	Ccdc28b	Dennd11
Tpm2	Dpyd	Cycs
Fth1	Hbs1l	Gucy1b1
Cmpk1	Abcb6	Grk2
Stxbp3	Tbc1d4	Atp5me
Clic4	Rbm15	G6pd2
Prep	Atrnl1	Cldnd1
Rab24	Agrn	Plpbp
Trpv2	Txndc15	Kif17
Slc25a20	mt-Co1;Mtco1	Ftl2
Dnaja2	Pbk	H3c13; H3c14; H3c15; H3c2; H3c3; H3c4; H3c6; H3c7
Dbnl	Card9	Cyrib
Msn	Spry2	Vars1
Dnajb4	Rexo2	Rpl15
Picalm	Dhcr7	Phf24
Irgq	Eif3g	Prxl2a
Fam177a1	Lig1	Mtatp8
Vdac1	Pqbp1	H2ac7
Psmc5	Kcna4	Mtarc2
Exoc5	Msh6	Rab1A
Hspd1	Nkrf	Get3
Soga3	Kdm5d
Isyna1	Acn9
Tnr	Cux1
Stim1	Magee1
Mlc1	Smyd3
Babam1	Ssfa2
Kif1b	Heatr3
Mtmr2	Gtpbp1
Tiam2	Kiaa0100
Rap2a	Sp4
Lin7a	Vps39
Brinp1	Nol10
Mrpl12	Stk38l
Crat	Fbxo4
Nefm	Rabl2
Clip2	Rad54l2
Fsd1	Fbxo45
Ptpn9	Tsen34
Sar1a	Gjb2
Cadps2	Fam3c
Kif5a	Ostm1
Dctn5	Zyg11b
Tubg1	Smu1
Gsto1	Cpn2
Sec61a1	Man1a2
Erp44	Samhd1
Ptk2	Nubp1
Cops7a	Ctdspl2
Pgam2	Tbc1d22a
Slc6a1	Sel1l
Kcnt1	Nkiras2
Gnb1	Apoa1bp
Ndufs6	Bax
Impact	Lrrc10b
Copb2	Chd2
Psat1	Ints1
Hdhd3	Itih3
Lmtk2	Galnt7
Grm3	Morc2a
Cit	Shpk
Anxa3	Amdhd2
Ctnnb1	Bclaf1
Acvr1b	Scyl1
Csnk1e	D8Ertd738e
Trap1	Rims3
Pcbp1	Lama1
Cldn11	Ik
Plxnb2	Wdhd1
Hint2	Wdr83
Hint3	Neu2
Igbp1	Nxt2
Micu1	2021-09-02
Strap	Chmp2a
Arfgef1	Htatip2
Psma2	Zfand1
Ngef	Lilrb4
Sh3kbp1	H2afy
Lgalsl	Glra2
Ggct	Arhgef2
Ndrg1	Arhgef1
Fbxo2	Rell1
Inpp4a	Sltm
Atp6v0a1	Znf365
Lrp1	Prkcdbp
Synpo	Map4k2
Ina	Mpc1
Stx16	Pbdc1
Baiap2	Urb1
Rnh1	Meis2
Mrps31	Nudt11;Nudt10
Srcin1	Anks1a;Anks1
Ap2m1	Zbtb40
Snx2	Tpcn1
Add3	Gtf3c1
Cfl1	Thoc7
Asphd2	Frmpd4
Ppib	Npas3
Pitpnm1	Fpgt
Pik3c3	Ept1
Adcy9	Pde8a
Rcn2	Wdr92
Prdx2	Smarcd3
Slc7a2	Arhgdib
Ncs1	Diap1;Diaph1
Tenm4	Leo1
Map1b	Ints8
Prmt1	Ighv1-31
Por	Apbb1ip
Kcna2	Hnrnpf
Aspa	Alkbh6
Scp2	Wdr36
Mapk3	Morf4l1
Vgf	Tnfaip8
Hsp90b1	Slc38a10
Cbr4	Clec12a
Srgap3	Luc7l3
Igsf8	Slc22a6
Arf4	Cog8
Rplp0	Bhlhe22
Ivd	Uprt
Rabgef1	Epha5
Gstk1	Prkcz
Tsfm	Panx2
Agap3	Fads2
Dhrs4	Lima1
Vim	Hira
Tamm41	Plekhm2
Lzts3	Piezo1
Slc38a3	Psmd10
Flot2	Frmd8
Hyou1	Pus7l
Psmb5	Eps8
Rps6ka2	Pphln1
Slc25a13	Rps27a
Gch1	Dph5
Neto2	Mrpl33
Ryr3	Hnrnpdl
Arhgef7	Esyt1
Fam126b	Prdm16
Aco2	Zfp280d;Znf280d
Asic1	Mapkbp1
Nrbp2	Ncbp1
Abhd12	Stard5
Pam	Pyhin1
Rab7a	Wwc1
Phyhipl	Tyw3
Heatr5b	Lamtor3
Ache	Bst2
Entpd2	Man1c1
Agpat5	Dip2c
Cpne9	Hps3
Fxyd6	Snd1
Ptprn2	Men1
Alcam	Nacc2
Lamp2	Ankrd27
Sorbs2	Mta2
Ube2v2	Pts
Gmpr	Cdc123
Arhgap32	Fmo1
Csnk2a1	Frg1
Ube2o	Znf316;Zfp316
Stx1b	Rangap1
Stip1	Shisa6
Elmo2	Tardbp
Celsr2	Mybbp1a
Gabbr2	Riok2
Ppm1f	Map7d1
Prkcsh	Ears2
Hexb	Pcna
Napa	Arhgap6
Atp2b4	Fadd
Rufy3	Dhtkd1
Avl9	Ammecr1l
Cltb	Nfyb
Elmod2	Gm20547;Cfb
Ppp2r5e	Lias
Tmem163	Ipo13
Oxsr1	Lepre1
Arpc5	Aktip
Endod1	Postn
Rdh14	Nploc4
Gaa	Cd2ap
Gsn	Tomm7
Tdrkh	Eri3
Ehd1	Smg5
Mapk10	H6pd
Cpt1c	Alg10b
Kcnab2	Znf428;Zfp428
Slc44a2	Cox7a2
Exoc7	Sec61g
P4hb	Brd8
Plcl2	Ensa
Ablim2	Pomgnt2
Itsn1	Jmy
Psmd3	Golm1
Actr3	Hic2
Lasp1	Smarca2
Vti1b	Wdr34
Stx1a	Crot
Pcsk2	Ppm1k
Bckdk	Acads
Mtch2	Prpf39
Erc1	Mien1
Ipo7	Myo7a
Rab1b	Rwdd1
Apoe	Tom1l1
Cntfr	Rexo1
Agfg1	Nol4
Ddhd2	Zmym2
Fmnl2	Mcee
Plcxd3	Ppp1r3g
Ckap5	Tmed7
Gltp	Kcnq2
Rab35	Lgi2
Hgs	Smad5
Slc25a44	Cplx3
Apmap	1810009A15Rik
Creld1	Nek7
Pafah1b2	1700112E06Rik
Cask	Sqle
Daam2	Isoc2b
Syn3	Aplp1
Gabrd	Tmem167a;Tmem167
Gnpda1	Sumf1
Acox1	Sclt1
Grik2	Nt5dc2
Cacna1e	Sh3pxd2a
Ppp2r2a	B630019K06Rik
Srr	Sumf2
Rps3	Pde7b
Reps2	Igsf11
Eif3i	Pcdh9
Atp6v1c1	Cdk19
Tspan7	Recql
Tmx2	Amz2
Rab11fip2	Idh3b
Hsph1	Helb
Tagln3	Hist3h2ba;Hist3h2bb
Anxa1	Phlda3
Atg9a	Ring1
Clpp	Neurl4
Fn3k	Khsrp
Guk1	Enpep
Comtd1	Pa2g4
Rras2	Ttc19
Tmod2	Grtp1
Pcca	Plekha5
Susd2	Acbd5
Cacnb1	Tor1aip1
Dgkz	Rabif
Tmed9	Lyz1
Sncb	Cnot11
Ddah1	Fgfr1
Pacsin1	Wdyhv1
Ergic1	Khnyn
Dgkq	Plod1
Ctnnd1	Pcif1
Rpl27a	Pcdh17
Ptp4a1	Minos1
Mal2	Trpm3
Ampd2	Lrrc75a
Gsk3b	Mxra8
Igsf21	Znrf2
Hibch	Tmem151a
Cdip1	Shf
Vbp1	Taok2
Plxna4	Dennd6a
Spryd7	Hax1
Atg3	Matr3
Rab4b	Tmem38a
Hcn1	Cacna1c
Arhgap1	Hist2h2ab
Dctn4	Ccdc91
Plgrkt	Dcaf11
Acsl1	Rab11b;Rab11a
Slc8a1	Pola1
Aldh4a1	Gnl2
Sars2	Aga
Ppp3cb	Eif3b
Syngr3	Thap11
Syt1	Igha
Tsc1	Acox3
Agap2	Crnkl1
Ppp1cc	Igfbp5
Slc4a4	Ptdss2
Ubfd1	Fam50a
Huwe1	Rbp1
Akr1a1	Zc3h6
Ccdc6	Gorab
Prkacb	Tmtc3
Ndufs3	Cdv3
Gpd1l	Rwdd2a
Ap2b1	Gstt1
Dmxl2	Limk1
Eif4h	Ugt1a6
Eif4a2	Tstd3
Oscp1	Lrrc73
Faah	Arap2
Rhog	Ctage5
Prkca	Helz2
Mgll	Serpinb9
Efr3a	Vtn
Pdcd6	Eif2s2
Kif5c	Pbxip1
Pdp1	Desi2
Eppk1	Nudcd2
Rab14	Adap1
Bckdha	Pias4
Rgs8	Fam32a
Idh1	Txn
Ly6h	Zfp943
Me2	Rcc1
Gart	Lcorl
Ncam2	Adar
Itm2c	Nosip
Hsd17b11	Dlg5
Cntnap1	Sh3pxd2b
Gmds	Xrcc4
Acot2	Serhl
Ddc	Muc5b
Vipas39	Plin4
Ermn	Stk25
Fry	Pex3
Ank3	Fam49a
Armc6	Hck
Atcay	Ppp2r3a
Ap3m1	Ppp1r1a
Aldh9a1	P4ha2
Cttn	Ifi35
Stxbp1	Snrpa1
Zc2hc1a	Adcy3
Wdr44	Rai14
Ndufv2	Tomm34
Rasal1	Ppfia4
Ndufaf5	Ccar1
Cntn2	Abracl
Tpp2	Ggact
Pkp4	H3f3a;H3f3c
Gstp1	Parl
Pef1	Rabep2
Cyb5a	Ociad2
Lrrc8a	Ndufaf7
Ppme1	Pask
Shisa9	Rad21
Slc25a22	Pvr
Dnajb6	Prex1
Lrrtm3	Tgfb1i1
Gnai2	Prmt7
Wwox	Rnf34
Vcl	Lipe
Pdxp	Bai3
Ywhaq	AW551984
Coq9	Cbln1
Ncald	Igf2
Aldh2	Disp2
Ywhah	Lsm6
Camsap3	Evi2b
Psmc1	Cnot1
Actr3b	Hnrnpa0
Ahcyl2	Anapc5
Ap1b1	Sybu
Clvs2	Cyb5r4
Arpc1a	Gatc
Ppm1e	Efna3
Snap91	Rraga
Rap1a	Gtf2a2
Astn1	Eif1b
Ppp5c	Fam193a
Psph	Stx18
Slc38a1	Znf687
Arih1	Itgal
Slc17a6	Crocc
Gad1	Mef2c
Omg	Ghdc
Gss	Sipa1l2
Pank4	Nhsl2
Tmem33	Prelp
Arf2	Myo1c
Nrcam	Ccdc109b
Vps53	Coq7
Txndc5	Ilf2
Ttc39c	Zfp318
Camk1d	Ppif
Psmf1	Fam206a
Cdk5	Zdhhc21
Letmd1	Mcm7
Dlgap3	Ufl1
Strn4	Nup54
Arpc5l	Kdm1a
Grid1	Sestd1
Hepacam	Hist1h3b
Napb	Oxa1l
Ldhb	Rpl11;Gm10036
Cystm1	Thoc1
Sv2c	Nup107
Pdia3	Glt8d1
Syn1	Stat5b
Cadm4	Hmgn2
Sord	Ston2
Rab3gap1	Atg10
Zdhhc5	Stag1
Psmd2	Tex264
Gmfb	Trub1
Iqsec1	Kars
Ipo5	Nudt2
Usp46	Mrpl53
Lrba	Igsf5;Pcp4
Pi4ka	Rps16
Snx7	Sema3a
Emd	Taf5
Cpne7	Tanc1
Pebp1	Atp5c1
Uba5	Fam69a
Tbc1d17	Pknox1
Arl6ip1	Mtatp8;mt-Atp8
Apeh	Ubac1
Ndel1	Gusb
Scamp1	Lman2l
Mdga2	Zc3h11a
Asl	Ralbp1
Grm7	Slc14a1
Rundc3a	Trmt10c
Aldh18a1	Mrpl54
Slc3a2	Iws1
Ppm1a	Zfp91
Mark2	Kif13a
Mlycd	Cbs
Efnb3	Reep1
Abhd3	Ppp1r13b
Prickle2	Ncapg
Zer1	Klkb1
Idh2	Tax1bp1
Katnal1	Clasrp
Purb	Mug1
Vps13c	Sec11a
Rpn1	Nipal4
Tbcel	Ecd
Dpp10	Tulp4
Cd38	Atox1
Dhodh	Phactr3
Cacnb3	Slc25a27
Acadsb	Pde5a
Ppp1cb	Tdg
Lpcat4	Exosc6
Slc7a5	Ctps2
Nrxn2	Fen1
Aprt	Uba6
Cyc1	Trrap
Adrbk2	Fundc1
Prkab2	Klhl11
Snta1	Mmp12
Acad9	Far1
Crmp1	Nfkb2
Mtap	Son
Gna11	Ift81
Ndufb11	Entpd7
Sgta	Irg1
Uggt1	Cdh1
Atp6v1g2	Rps26
Ubr4	Chadl
Lingo2	Camkmt
Dgkb	Kctd3
Gstm7	Ptpn1
Abhd6	Asb6
Smap1	Dolk
Anxa2	Syndig1
Map6	Nbn
Cc2d1a	Hist2h2ac;Hist2h2aa1;Hist1h2al
Dhrs7	Ptpn18
Rars2	Spryd4
Vac14	Sfmbt1
Vamp1	Slc35f3
Prrt3	Fam160a2
Rtn3	Ncoa2
Pgam5	Tbce
Abi1	Fhod3
Tenm2	Txn2
Pdlim5	Rrp12
Ndufa2	Fam98a
Nedd4l	Triap1
Mri1	Iscu
Snx30	Qil1
Ankrd34b	Cpsf6
Cdh10	Ubxn7
Csde1	Ca11
Acsf3	Tfip11
Pak1	Ccdc47
Naca	Snrpd2;Gm5449
Kcnj10	Rftn1
Ubqln2	Slitrk4
Tsg101	Prdm8
Fyn	Mki67
Kirrel3	Eml6
Cops5	Arhgap20
Cadps	Tuba3a
Apoo	Cd59a
Ncstn	Dcp1a
Pccb	Lancl3
Fabp5	Gstt2
Pmpca	Gjc2
Asah1	Nudt18
Kcnma1	Gdf10
Gnb5	Psme3
Snx4	Cthrc1
Pcyt2	Elac1
Slc2a13	Ethe1
Ampd3	Sbds
Unc13b	Txlna
Actbl2	Trove2
Nck1	Tmem245
Lcp1	Patl1
Tubg2	Prpf4b
Slc6a9	Sugct
Arpc3	N6amt1
Cntn4	Armcx4
Kctd12	Kdm2a
Surf1	Svil
Micu3	Epg5
Wdr7	Cyp27a1
Rtcb	Cd84
Hace1	Abcg1
Arg1	Traf6
Dnajb1	Dao
Tuba1a	Tacc1
Psmc3	Cnnm2
Ogt	Thoc3
Pdk3	Sec14l3
Cct3	Myh1
Palm	Ep400
Isoc1	BC037034
Bcap29	Btbd11
Rmnd1	Prkaa1
Nptx1	Fbxo22
Rab18	Urgcp
Txnrd1	Mcam
Dclk1	Pycr1
Arfip2	Polr2a
Tcp1	Cyp7b1
Gnal	Rprd1b
Vcpip1	Gsta3
Emc1	Tmco3
Arhgap23	I830012O16Rik
Ptpn5	Cmbl
Adam22	Rassf2
Tiprl	Ikbke
Mrps23	Cyth1
Diras1	Lsm14b
Ndufa6	Crbn
Acot9	Zc3h14
Bcl2l13	Chmp6
Gpr158	Brinp3
Abhd17a	Rab11fip1
Ndufc2	Tesk1
Nebl	Obp1a
Slc25a42	Bet1
Shank3	Kdsr
Nefh	Wdr4
Cdc37	Usp11
Svop	Nutf2
Gapdh	Myl12a
Aldh1a7	Hdac9
Ech1	Cntnap5a
Cplx2	Taf7
Gfra2	Gucy1a2
Cyld	Actl6b
Lrp1b	Caap1
Cox5a	Pfdn2
Armc8	Dnttip2
Sucla2	Jund
Cyp46a1	Ulk1
Atp2b2	Ophn1
Shisa7	Filip1l
Commd3	Syne3
Gsta4	S100a13
Myo6	Afm
Arl15	AI837181;Bles03
Afg3l2	Eif4e2
Hecw2	Nkiras1
Gnas	Acad12
Jup	Taf10
Gja1	Ufd1l
Erlin2	Prkab1
Lysmd2	Spg21
Tmem256	E2f3
Fermt2	Nmnat3
Smyd5	Ints6
Eef1a2	Sdc4
Mfsd6	Col4a2
Slc6a6	Polr1d
Ndufaf3	Pes1
Rgs6	Wbscr27
Zzef1	Dclk2
Gria2	Rpl7
Chordc1	Rbm45
Hpcal1	Skiv2l
C2cd5	Sgcd
Hnrnph2	Fbxw11
Iglon5	Zbtb20
Lrrtm1	Dnal4
Ntrk3	Map9
Slc2a3	Commd2
Cops8	Atxn10
Gmppa	Ccdc120
Elfn2	Ctsh
Atg2b	Stk10
Abr	D3Ertd751e
Slc6a17	Cdadc1
Cnnm1	Ankrd29
Pitrm1	Psd
Adam11	Wbscr17
Gabrg2	Apoc1
Dpysl4	Nat10
Gpd2	Map3k5
Dctn1	Pltp
Gmps	Tbc1d12
Ctnnd2	Sap30l
Sorcs3	Slit2
Ddx1	Obsl1
Fgf12	Slc16a3
Fibp	Cwc27
Stmn2	Tubb1
Ak5	Celf5
Glod4	Tfe3
Uqcrq	Gle1
Vps25	Dvl1
Ezr	Mcl1
Dync1li1	Uevld
Nap1l1	Sirt1
Rps13	Nt5m
Tm9sf3	Dnajc13
Tesc	Fam163b
Grpel1	Grwd1
Eea1	Chka
Camkk2	Rsph1
Gdi2	Eif4a3;Gm8994
Cul2	Hmgn5
Ndufs1	Clasp1
Pde2a	Prkrip1
Gpm6b	Mrpl42
Epb41	Gm16039
Mtmr1	Kiaa0513;6430548M08Rik
Nlgn2	Csrp3
Coq3	Apc2
Agk	Mndal
Pip4k2c	Syvn1
Exoc8	Nnt
Thnsl1	Plin2
Vsnl1	Emc9
Git1	Phf5a
Acsl6	Ddx5
Opa1	Rgp1
Dbn1	Fam13c
Vps33b	Usp29
Hsp90aa1	Suds3
Arpc2	Myl4
Pnp	Akap10
Sh3gl1	Rpl39
Olfm2	Nabp2
Dlg1	Zfyve9
Them4	Frmd4a
Tmem30a	Xpo6
Sema7a	Fbll1
Brsk1	Flnb
Ptrh2	Mrps7
Fkbp1a	Hpgds
Tppp3	Limch1
Mlec	Tmem177
Slc12a9	Upf3b
Thop1	Bach1
Slc12a2	Kin
Aldh1l1	Ict1
Jam3	Gpc5
Kalrn	Fstl5
Vkorc1l1	Ctdsp1
Ddx19a	Zfp384
Sugt1	Arhgap27
Vps26a	Fgf1
Hspa12a	Ebp
Dlat	BC100530
Cd200	Pam16
Gba2	Lonp2
Arcn1	Spata13
Aldh7a1	U2surp
Atp2a3	Serpinb6;Serpinb6a
Slk	Vav2
Mtx1	S100a9
Cyb5r1	Grk6
Iqcb1	Nup35
Gabrb2	Pdia5
Ist1	Timp3
Xpo1	F13a1
Coro1a	Foxk1
Sco1	Bpifa2
Epm2aip1	Rpl8
Pdpr	Rab3il1
Nme1	Lsm2
Abcg2	Serpinf2
Slc25a11	Sap130
Lmbrd2	Sowaha
Uqcc1	Lmnb1
Caskin1	Sts
Wdr54	2310035C23Rik;Kiaa1468
Mtfr1l	Stx5;Stx5a
Tmem65	H2afy2
C2cd2l	Lig3
Sipa1l1	Krit1
Mccc1	Peli1
Blvra	Arfip1
Erp29	Wdsub1
Ube2k	Smarcc2
Hsdl1	P2rx7
Rnpep	Ylpm1
Epn1	Nfat5
Rap1gap	Med17
Sdhd	Ostf1
Aqp4	Ebna1bp2
Cnr1	Rps4l
Lamtor1	AI848285
Bsn	Bcam
Lrtm2	Gtf3c3
Pde1b	Inip
Tbcb	Znf512
Dnajc5	Ktn1
Hk2	Ntpcr
Rab6a	Kiaa1109
Diras2	Pros1
Pik3r4	Ptbp2
Ncdn	Slc6a8
Pck2	Nell1
Psmb1	Smchd1
Synpr	Dpp9
Rhot1	Mthfd2l
Atg16l1	Birc2
Twf2	Armc9
Ftl1	Scd2;Scd3
Hpcal4	Shoc2
Eif4b	Stk16
Maoa	Atp9b
Map1lc3a	Arhgef11
Vps51	Tbc1d1
Sv2a	Kdelc1
Ado	Slc15a3
Glud1	Ssb
Psmd7	Atxn3
Ephx2	H2-D1
S1pr1	Fars2
Cad	Gtpbp3
Actb	Pcnt
Eno1	Meaf6
Actr2	Ccrn4l
Prrt1	Neu1
Ap3b1	Arhgef4
Pip5k1b	Urb2
Slc4a8	Ubl7
Mpi	Sphk1
Adam10	Mettl1
Wdr1	Cplx1
Spg7	Mfge8
Nptxr	Tssc1
Ndufa13	Gfod2
Bdh1	Bbox1
Tpd52l1	Sh3bgrl3
Ndufa4	Epha3
Eef1b	Grid2ip
Ap1g1	Nono
Memo1	Zfyve28
Cacna1a	Serpinb10
Snx1	Mturn
Ap1m1	Ahsg
Usp15	Gid8
Eml5	Zfand6
Rapgef2	Aebp1
Klc1	Stard3
Mpst	Stt3b
Spcs2	Ttc4
Pfn1	Lppr2
Ube3a	Agfg2
App	R3hdm2
Ndufa11	Notch2
Atp6v1a	Tmem214
Plxnd1	Clcn2
Cct5	Hmgb1
Exoc3	Avp
Ndufb5	Ankrd44
Fah	Zfyve21
Basp1	Smarcd1
Hip1r	2810408M09Rik
Cap2	Oas3
Dad1	Mt2
Fundc2	Ctnnbl1
Fkbp4	Zfp62
Gng7	Hps5
Xpnpep1	Synj2
Mras	Dnajc24
Wdr13	Enpp4
Necab1	Gnptab
Sirt5	Hif1an
M6pr	Fcgr2
Tsc2	Sumo2
Ugp2	Prim1
Hspa8	Ctnna1
Tmem11	Igf2bp3
Agpat1	Cox20
Pcyox1l	Rpl10
Kifap3	H1f0
Tnpo3	Alkbh8
Kif1a	Ddx20
Abl2	Lrrc4
Epb41l2	Zc3hav1l
Eif5a2	Elavl4
Nap1l4	Fbn2
Kcna6	Tyw5
Itpa	Dkc1
Nme3	Pla2g15
Acsbg1	Hgsnat
Ciapin1	Znf207;Zfp207
Psma6	Gtf2f2
Tppp	Hist1h1d
Tfam	Ankrd13a
Cxadr	Btbd1
Acp1	Zfp292
Pgap1	Raph1
Ppp6r2	Unc80
Dbt	Mapkapk2
Armc10	U2af1
Ptpre	Mrpl23
Arhgap44	Golga4
Cdk17	Yipf3
Ica1	Mthfr
Atpaf1	Dnm2
Upf1	Map2k7
Lrrc4c	Gabarapl1
Gng2	Serac1
Hadhb	Cd99
Man2c1	Tmem68
Etfdh	Mettl10
Ap3s2	Ube2f
Capza1	Cers2
Rragd	Ufsp2
Rnf14	Impdh1
Atp1b2	Rbm15b
Hmgcl	Rcsd1
S100a11	Psap
Anxa6	Frs3
Scrn1	Thra
Ric8a	Sfxn4
Pclo	Tra2b
Pip4k2a	Fut8
Nudt16	Aox1
Sparcl1	Cryba4
Rab5b	Grasp
Rock1	Samd4b
Slc25a24	Cog3
Abcd3	Ptpmt1
Lrrtm4	Dnajc9
Ndufaf1	Tmsb15l;Tmsb15b2
Acadl	Pram1
Itfg1	Rpl22
Kctd8	Rpl36a
Rhoc	Sntb1
Prpsap1	Copz1
Ccdc127	Spcs3
Myo5b	Irf8
Hspa4l	Kcmf1
Syngap1	Sec62
Gria4	Pias2
Vwa5a	Cox17
Gpi	Ibtk
Dstn	Chchd4
Sdr39u1	Cdc26
Ppp1r21	Abcc1
Ssr4	Slc22a4
Cdc42ep4	Lypd1
Dip2a	Kifc2
Emc3	Mavs
Grhpr	Ccs
Extl2	Mina
Gclc	Atp5l
Dmtn	Tax1bp3
Auh	Dgkh
Trio	Aip
Cntnap4	Arnt2
Pnpla8	Fndc3a
Ap3d1	Ikbkg
Dock4	Telo2
Mog	Fam107a
Lypla2	Alpk1
Rdh11	Nt5c3b
Th	Stap1
Mrpl39	Xylt1
Nomo1	Ccdc93
Ndufs8	Vangl1
Snx16	Fkbp3
Dnajb11	Rpl18
Lin7b	Rfc5
Vcam1	Nrgn
Prdx5	Cnn2
Trim9	Lphn1
Adcy5	Map4k4
Itm2b	Zkscan1
Gad2	Eln
Pgd	Rab29
Ndufa8	Prpf8
Dync1i1	Rnf2
Flad1	Ptn
Akr1b1	Acbd3
Acaa2	Lrfn3
Itpr3	Crtap
Enpp6	Scn8a
Nae1	Mboat2
Ddb1	Gcn1l1
Pgk1	Rit2
Oxr1	Cln5
Hspbp1	2021-09-09
Trim2	Epb4.1l1
Gpx1	Specc1
Mblac2	Tsc22d1
Etfb	Tspan6
Clu	Mprip
Ufc1	Fam213a
Lhfpl4	Mef2a
Canx	Pcdh10
Coq5	Stac2
Lrrc47	Ovca2
Timm44	Ppih
Kcnip2	Farp2
Emb	Uckl1
Shank1	Plcb4
Abhd16a	Qars
Dlst	Cptp;Gltpd1
Uqcrc1	Spred3
Scn1b	Fxr1
Gabra4	Endog
Gfap	Rbmxl1
Cadm2	Plekha7
Rps9	Ttc21b
Sh3gl3	Slc20a2
Fnbp1	Gan
Cpne5	Shd
Dlg3	Wdr18
Psmb3	Pik3ap1
Efhd1	Celf4
Eml2	Polb
Camk2g	Lamtor5
Phgdh	Mpp5
Nqo2	Acat3
Pdia6	Bzw1
Magi2	Wdfy2
Ralgapa1	Apc
Crym	Unc13d
Trappc12	Mrpl15
Slc25a1	Akap9
Arl3	Tsr1
Nceh1	Gls2
Rab2a	Serbp1
Zmpste24	Kptn
Slc2a1	Bcas2
Cep170b	Nvl
Eci2	Slitrk2
Scyl2	Rab3d
Serinc1	Tpm4
Rab31	Naa15
Enoph1	Kcnj3
Ranbp1	Tmed1
Dpysl2	Diablo
Mocs3	Dynlt3
Fnbp1l	Ift122
Cdc42bpb	Cnnm4
Clybl	Cdc42ep2
Frrs1l	Pex1
Tubgcp2	Rpgr
Rab8a	Syap1
Them6	Mon1a
Brcc3	Tmem55b
Tubb2b	Mmaa
Psd3	Slc1a5
Psmd9	Taf2
Scamp3	Snapin
Gspt1	Dtx3l
Nf1	Sema6a
Prmt5	Gm15800
Qdpr	Tab2
Atl2	Lrrc58
Pafah1b1	Ddx59
Rpl12	Wdr11
Sco2	Uimc1
Usp5	Phka2
Lmtk3	Myo10
Uhrf1bp1l	Ugt8
Abcb7	Lhx2
Tln2	Ube2g2
Ak3	Ogdhl
Mpp1	Prkcq
Snph	Ireb2
Rab4a	Stmn4
Ube2l3	Uck2
Tmod1	Gstm4
Stxbp5l	Clptm1l
Cyb5r3	Kmt2d
Otub1	Tmsb4x
Blvrb	Nudt9
Sar1b	Ahnak2
Ak2	3110043O21Rik
Sarm1	Mob1a
Dctn3	Coro6
Hsd17b4	Dpp7
Smpd3	Ncapd2
Ermp1	Baalc
Psmd11	Rps11
Glo1	Snrpa;Gm5145
Ntrk2	Angel2
Dhrs7b	Mvb12a
Gpr37l1	Eif2b5
Trappc3	Wnk3
Tom1l2	Itfg3
Etfa	Gprasp2
Cend1	Pml
Stk24	Dcaf13
Vps4b	Rrp7a
Stt3a	C8a
Necab2	Phf3
Adam23	Sptlc1
Pick1	Atp11b
Spag9	Rbm28
Drd1	Krt36
Gabra1	Vldlr
Kcnc1	Ralgps1
Rac3	Ptgfrn
Arl8b	Mroh1
Mpp2	Isg15
Sec13	Zgpat
Vcan	Yap1
Stx8	Vrk2
Capns1	Serpinb6b
Dock3	Nudt12
Cacng4	Pcmtd1
Rab3a	Pde1c
Magi1	Naaa
Macf1	Lurap1
Lyst	Ddx19b
Bcl2l1	Wipf1
Myo5a	Icam1
Cpd	Rqcd1
Eef2	Btd
Kcnip4	Lpar1
Ubqln1	Ptcd2
Atp6ap2	Ahsa2
Cryl1	Rbx1
Gpsm1	Rmdn2
Eif2s3x	Brix1
Srp54	Otub2
Rabggta	Ccdc22
Cct6a	Atp5j2
Ppfia3	Mex3d
Cops4	Taf9
Dst	Vstm2l
Cadm1	Nek9
Trnt1	Slc7a4
Plxna1	Kcnc2
Acbd6	Wdr62
Ttc7b	Setd1a
Ddx3x	Zc3hc1
Uqcrb	Crabp1
Flii	Dvl3
Pls3	Prkd1
Lrfn4	Snx25
Slc12a5	Gemin5
Begain	Ddx51
Ykt6	Aars2
Dlgap4	Nrbf2
Scn1a	Nudt4
Sh3glb1	Fam103a1;Gm10767
Cacna1b	Znf800;Zfp800
Mthfd1l	Polr3f
Gprin3	Smarca4
Gak	Cntf
Psmc6	Mcf2l
Wfs1	Palm2Akap2;Akap2
Ndufs7	Lcmt2
Coq6	Mcm4
Ndufa9	Col1a1
Pag1	Dynlrb2
Mrps27	Sec11c
Sort1	Glipr2
Tanc2	Ncf1
Shmt2	Tceb2
Syt17	P4htm
Ttc9b	Snx19
Lrpprc	Asns
Trim3	Ttbk1
Dcun1d3	Ppfia1
Mapre3	Kiaa0907
Ahcy	Pde4dip
Ndufs2	Atp5o
Fahd2	Rpl31
Akap5	Uhrf2
Grin1	Zyx
Gpx4	Nudt21
Rptor	Rgs10
Usp9x	Exosc8
Timm9	Casd1
Ubxn6	Atp5i
Katnb1	Klhdc4
Cdh2	Ncoa7
Vdac2	Rpl15;Gm10020
Chmp4b	Rab9a;Rab9
Gmppb	Gmeb1
Eif6	Sat2
Ddt	Pnisr
Cacnb4	Sars
Bphl	Fbxl20
Ggt7	Fam21
Pygb	Kank1
Chrm4	Kcnn2
Nfs1	Man1b1
Dnaja3	Scn2a1
Aldh1l2	Hnrnpul1
Arhgap21	Kif3b
Epdr1	Hcfc1
Cct7	Unc119
Copb1	Faim
Slc9a7	Bend6
Dmwd	Klhl4
Vat1	Tbcc
Pik3r1	Rps24
Scamp5	Mrpl20
Acot1	Plg
Nisch	Morc3
Galc	Garnl3
Me3	Aldh1a2
Rab15	Spg11
Plxnb1	Magoh;Magohb
Nipsnap3b	Sema4b
Lrrtm2	Smad3
Scn2b	Hnrnpr
Rhoa	Lpl
Ryr2	Zc3hav1
Mlst8	Vrk1
Gps1	Phf8
Prrt2	Gpt
Calb1	Slitrk5
Pgm2l1	Lum
GOLGA7B	Chrm3
Adh5	Serpine2
Agpat4	Naa16
Tubb4a	Ncor1
Mff	Tnfrsf21
Tomm20	Trak1
Mtor	Ptrhd1
Glul	Acsm4
L2hgdh	Fam129b
Epb41l3	Mtfmt
Psma3	Itgb5
Vps29	Scube1
Clip1	Ccm2
Gspt2	Rac2
Tmem63b	Adcy2
Sncg	St3gal4
Vamp7	Nucb2
Pgm3	Gng12
Syt3	Cpeb3
Carm1	Gm20498
Gsr	Kctd5
Wipf3	Fam134c
Sult4a1	Klhdc2
Gas7	Fbxw9
Itgb8	Srsf1
Gprin1	Xrn2
Xpo7	Megf9
Git2	Dtx3
Ndufb10	Tfdp1
Aldh1b1	Hp
Tjp1	Rpa2
Rgs9	Fbln2
Ndufb4	Nop58
Pdhx	Xpo4
Mapk8	Usp35
Grin2a	Tia1
Nt5e	Pbrm1
Fam136a	Sap30
Stk32c	Gatad2a
Akr1b7	Chmp5
Tmem143	Clstn3
Synj2bp	Helz
Psmb6	Med29
Rimbp2	Limd1
Map4	Lsm4
Sfxn1	Prps2
Bin1	Nsun5
Rap2b	Tcp11l2
Srgap2	Anapc7
Arhgdia	Tcof1
Slc6a11	Cbln3
Napg	Yjefn3
Spr	Nwd1
Paics	Edc3
Rtn1	Supv3l1
Dgke	Cnot7
Slc30a9	Spns1
Adprh	Pggt1b
Itgam	2021-09-15
Coa3	9930111J21Rik2
Myl12b	Zfp871
Gabra3	Pycrl
Acp6	Arsb
Prmt8	Sf3b2
Ap1m2	Slc39a6
Arf5	Gorasp1
Prkcg	Kcnh7
Dnm3	Ddx17
Acat1	Abca9
Coa7	Fuk
Tpi1	Ddn
Ap2s1	Gla
Cnksr2	Supt5h
Pkm	Mast3
Arhgef12	Rint1
Rgs20	Wars
Pdia4	Mmgt1
Ttc1	Ube2q1
Fbxo3	Leng8
Elmod1	Slc5a3
Psmd6	Anapc1
Rnf141	Nsrp1
Fbxo41	Itga7
Slc44a1	Ppp1r8
Osbpl2	Gng5
Mfn2	Lims1
Ptges3	Rcor1
Tmx1	Arsk
Alg2	5031439G07Rik
Pgam1	Cdk12
Chmp1a	Tbc1d23
Maob	Pid1
Slmap	Kif19;Kif19a
Wbp2	Pcdhgc5
Pex5l	Cep192
Negr1	Slu7
Sri	Stfa3
Tpbg	Adat3
Uchl5	Smg7
Itpka	Malt1
Setd7	Dhcr24
Timm13	Phldb1
Ca2	Anp32a
Sec23a	Aagab
Taok1	Runx1t1
Wdr48	Kpna4
Atp1a3	Slc25a45
Tkt	Stat3
Uso1	Lhpp
Pdpk1	Atp5a1
Vps13a	Pik3r2
Akr7a2	Nat9
Acaca	Enc1
Psmd13	Eif3d
Ccny	Camk2n2
Cisd1	Enpp2
Vapa	Mmp17
Cdc42	Znf143
Slc25a3	Ptpn3
Ctbp1	Cdc42se2
Gap43	Aqr
Appl1	Ankfy1
Clcn3	N4bp1
Cpne3	Bbs1
Ndrg3	Mcm3ap
Dip2b	ORF11;0610007P14Rik
Lrpap1	Smek2
Chkb	Maged2
Gba	Pih1d1
Cryzl1	Pde3a
Mat2a	Fdx1l
Clic1	Dpf2
Lmna	Fgd3
Pak2	Mrpl51
Sgtb	Nav1
Capn2	Arih2
Ywhab	Morn4
Timm50	Commd4
Map2k6	Bcar1
Cyfip1	Fbxo31
Sec31a	Cd93
Eif4e	Cdh7
Madd	Maea
Cacna2d2	Supt16;Supt16h
Sdhb	Cul9
Selenbp1	Syt13
Osbp	Gtf3c5
Pabpc1	Spata2
Gnl1	Fam84b
Nagk	Pik3c2a
Bcas3	Cyp2j9
Ssr1	Tatdn1
Pacs1	Wdr65
Inpp5a	Usp20
Dgki	Islr
Iqsec3	Supt7l
Ttpal	Nup50
Unc13c	Rps6
Mmab	Nova1
Prkar2b	Dysf
Pde10a	Cyp4x1
Rab3c	Hat1
Dld	Zfyve26
Bcr	Daglb
Nit1	Lmnb2
Plscr3	Nyap1
Tab1	Cdc27
Slc1a6	Atg13
Lrrc57	Nsg1
Camk2b	Mettl9
Islr2	Krt84
Tagln2	Irf5
Grm2	Trim56
Bmpr2	Plcxd2
Atad3	Uqcr11
Pafah1b3	Dus2
Ppa1	Cbr2
Pdhb	Rbm3
Ndufb8	Camsap1
Synrg	Mrpl41;Gm6434
Hpca	Ppm1l
Acaa1a	Hdac3
Uqcrfs1	Gyg1;Gyg
Psmc2	Qsox2
Gabarapl2	Rtkn
Mdh2	Ppp1r12b
Ntng1	Plxdc2
Abcb9	Ddx39a
Pls1	Clpb
Cops6	Trip11
Atp9a	Klhl2
Crkl	Tubb6
Nol3	Chdh
Rpsa	Tlr2
Ap2a2	Actr5
Ptcd3	Dnph1
Cspg5	Ing4
Gk	Pcdha9
Ogdh	Vps41
Reps1	Zfyve19
Lgi1	Trmt61a
Pcyox1	Chd6
Anks1b	Map1lc3b
Itgav	Metap1
Araf	Akr1c14
Col1a2	Tap2
Pdcd6ip	Chd3
Slc4a3	Nudt8
Tmx3	Rictor
Efr3b	Ints5
Agap1	Polr2i
Nsf	Adam17
Cpm	Pcbd1
Tm9sf2	Pxdn
Prkar1a	Pigt
Synj1	Ust
Aco1	Tmem63a
Snca	Il6st
Taldo1	Slc25a29
Hspa4	Eftud2
Gstm5	Rrp1b
Slc22a23	Vmp1
Rab23	Polr2h
Aldoa	Pop1
Tom1	Ppp4c
Pgls	2900011O08Rik
Actr10	C3
Exog	Itpkb
Akap7	Krt222
Myo18a	Fam110b
Cntnap2	Rgs17
Vat1l	Klc3
Npepps	Pdcl
Wdr37	Fat1
Ccdc136	Ube2e3
Myadm	Gigyf2
Hccs	Dab2
Arhgef6	Pdf
Ank2	Calu
Anxa4	Lmf2
Plcg1	Rhot2;Gm20683
Ap3m2	Ptprg
Sec22b	Phip
Prkcd	Poldip3
Hip1	Plce1
Gnaz	Zeb2
Ldha	Klc4
Cul1	Eif2a
Eif4a1	Clcn7
Ppp1r9b	Gpx7
Ywhag	Gpam
Nefl	Golim4
Hsd17b12	Trmt1
Nif3l1	Trim30a
Syt7	Stk4
Gnb4	Prc1
Src	Yipf5
Slc25a46	Taf4a
Tbcd	Mta1
Vwa8	Gab1
Trappc9	Camlg
Me1	Rgs12
Neo1	Ca4;Car4
Crk	Coil
Atp6v0d1	Gpr50
Sgip1	Aaas
Exoc4	Carns1
Plec	Top3b
Hdhd2	Qpct
Ndufs5	Prpf40a
Dynll2	Slc13a3
Sigmar1	Man2b1
Prkaca	Ehhadh
Nudt3	Fam105a
Sptb	Mrpl4
Pgrmc1	Ggt1
Reep5	Dpm1
Gpc4	Gtf3c2
Pfkm	Rnf170
Pitpnb	BC005561
Nfasc	Tead1
Kpna3	Rpl30
Mbp	Mtm1
Ckmt1	Prpf6
Stk11	Rbm19
Gripap1	Phka1
Nadk2	Smn1
Cyb5b	Naa20
Wdfy3	Ypel5
Cmpk2	Ccpg1
Nlgn3	Ergic3
Ppp1r7	Abca3
Mtnd1	Ntsr1
Rgs7	Rps6kb2
Fh	Cisd2
Ptk2b	Chpf2
Eps15	Ube4a
Strn	Stx2
Pgp	Cmc2
Hspa1a	Fyb
Lrrc8b	Sardh
Nipsnap1	Porcn
Vps16	Pnn
Ptprj	Fkbp2
Ppt1	Trappc6b
Samm50	Bfar
Sfxn3	Polr1e
Map2k4	Nup133
Nlgn1	Tbl2
Gnai1	Ap4s1
Ranbp9	Mrpl37
Ndufb9	2610301B20Rik
Zadh2	Mocos
Bpnt1	Cd82
Ptpra	Serpina3g
Slc23a2	Erap1
Pcmt1	Camk1
Cpne1	Apob
Kif5b	Brat1
Add2	Commd8
Sfn	Pak6
Vps36	St7
Prdx1	Dhx32
Tcp11l1	Dcx
Dnm1	Wdr17
Ptprr	Tdrd3
Pycr2	Gtf2h1
Arfgef2	Zbp1
Rph3a	Msh3
Anxa11	Arhgap31
Arf3	Dner
St13	Stard13
Flot1	Abhd11
Slc25a14	Fam184b
Cse1l	Nfix
Bnip3	Fbxl18
Ppp1r12a	Mrps17
Pdk1	Ctss
Chl1	Afap1l2
Sec14l2	Pcmtd2
Atp6v0a2	Itgb1bp1
Slc17a7	Sorcs1
Lonp1	Mrps6
Hspa2	Srbd1
Prune2	Ctsz
Vamp3	Rela
Hadha	Pla2g4a
Neto1	Mrpl44
Gsg1l	Zfp185;Znf185
Mecr	Ehbp1l1
Rbbp9	Dcun1d5
Gna13	Flrt2
Vta1	Etl4;Skt
Nucb1	Slc25a19
Vti1a	B2m
Clasp2	Cox6a1
Arhgap26	Selo
Park7	Atp8a2
Abcb10	Sash1
Wasf1	Setd2
Bcan	Cx3cl1
Map1a	Cstf2
Prkcb	Prrc2b
Hebp1	Chrna4
Slc4a10	Ncapd3
Ppp2cb	Smpdl3a
Phb	Rpl5
Ppp1r1b	Nfia
Sirt2	Gpc2
Psma1	Rlbp1
Jagn1	Slco1c1
Coasy	Echdc2
Slc18a2	Pianp
Oat	Vamp8
Apbb1	Actg1
Ncam1	Ppt2
Cttnbp2	Psen1
Hmox2	Nav2
Pex14	Cep68
Myh14	Tmub1
Gfod1	Gemin4
Rmdn3	Ptp4a3
Chp1	Hcfc2
Vps45	Poc1a
Esd	Acan
Tpm1	Gosr2
Dlgap1	Tep1
Gabbr1	Rrp1
Unc5a	Sirt3
Snx5	Lrp4
Ehd4	Mctp1
Snap25	Col4a5
Kcnab1	Ptpro
Arpc4	Cuedc1
Csnk2a2	Nup214
Nrxn1	Aarsd1
Sptbn1	Ttbk2
Nptn	Haus6
Slc1a4	Hexdc
Armc1	Edil3
Glrx	Pfdn4
Praf2	Rps6ka4
Slc6a7	Prrc1
Plxna3	Krt86
Chchd3	Kif1c
Gnao1	Arhgap9
Nampt	Cep97
Ccz1	Zcrb1
Stx7	Cyth4
Oxct1	Mest
Sorbs1	Rab39a
Ube2v1	Pygl
Gapvd1	Bpgm
Adsl	Snx12
F3	Nedd1
Ap3b2	Hcn3
Taok3	Fam171b
Psmd4	Csnk1g3
Erc2	Ccdc101
Coro1c	Pik3ca
Ggps1	Phf2
Sccpdh	Pold3
Bag6	Cetn2
Kcna1	Ascc3
Pin1	Phkg1
Fmnl3	Lsm7
Dock9	Lama5
Nt5c3a	Arhgef17
Kazn	Xrcc6bp1
Numbl	Apobec1
Slc16a1	Coro7
Ruvbl1	Krtap13-1
Dnajc6	Phc3
Rab21	Gpt2
Ipcef1	Akr1b10
Tmem43	C1qtnf5
Prkag1	Eral1
Sphk2	Ankh
Syt12	Ano6
Lamp1	Nf2
Nckipsd	2210016F16Rik
Ntm	Med19
Dnaja1	Spag1
Ganab	Fam102b
Slc29a1	Rab3ip
Fdps	U2af2
Rp2	Sdpr
Rheb	Os9
Tph2	Mpped2
Abi2	Myrf
Dmxl1	Gramd1a
Ndufa5	Mycbp2
Lingo1	Tmem132e
Nt5dc3	Parva
Shroom2	Fdft1
Gldc	Themis2
Mcu	Cbx3
Gphn	Psmb8
Mrps22	Irf2bp1
Tmed10	Drap1
Tbc1d24	Timm8b
Olfm3	Sema6b
Faf2	Xkr7
Dcc	Acap3
Rhob	Cc2d1b
Atp1a1	Ago1
Impdh2	Bola3
Immt	Fhl2
Slc30a1	Mrpl28
Lypla1	Kank4
Cct2	Yy1
Idh3g	Zc3h4
Cox4i1	Rpl37a
Chchd6	Snrpg
Calb2	Fbxo30
Cds2	Mrps14
Txnrd2	Fam76b
Cdh11	Srsf11
Rab12	Nrd1
Pacsin2	G6pc3
Idi1	Rpl34
Clint1	Kng1
Paip1	Gatm
Mdp1	Trim28
Dcaf7	Smpx
Scn4b	S100a16
Doc2a	Dgcr14
Unc13a	Gas6
Pip4k2b	Dcaf8
Ywhae	Drg1
Dpp6	Dhx58
Arc	Tfdp2
Nudc	2010300C02Rik
Ndufaf2	Golga2
Crybb1	Des
Rock2	Slc35g2
Fech	Lrfn5
Tpm3	Kif4
Eif2s1	Serpina1c
Plcl1	Inpp5b
Wasl	Eml3
Akt3	Ids
Apool	Bdnf
Eef1a1	Smndc1
Hnrnph1	Prkg1
Gria1	Arx
Psmc4	Znf22
Vapb	Ctu1
Coro2b	Aven
Hprt1	Rbfox3
Nrxn3	Soat1
Atic	Mcm6
Cdk16	Rai1
Ppid	Pet112
Atp1b1	Cutc
Vps18	Plekho1
Vps11	Sp1
Vcp	Foxred1
Anxa7	Lrch3
Fasn	Rsrc1
Gpd1	Kdm5a
Sorcs2	Spef2
Mgst3	Exosc4
Grm8	Ap5z1
Pgs1	Myof
Uchl3	Nsmf
Stmn3	Cdh5
Sh2d5	Cradd
Scarb2	Npc1
Mtmr9	Pxn
Cd81	Fat3
Dync1li2	Bre
Pip5k1a	Lrrc8c
Nudt5	Med27
Iqsec2	Prcp
Gdi1	Spta1
Tsr2	Tfap2a
Atp2a2	Pdzd8
Dctn2	Cth
Dsp	Sqstm1
Capn5	C1qb
Slc8a2	Loh12cr1
Cnrip1	Tcea1
Cacybp	Reep2
Sirpa	Pacsin3
Gsk3a	Jak1
Gabra5	Kcnh2
Rab8b	Obfc1
Ppp3ca	Tbc1d8
Phactr1	Nip7
Aldoc	Hnrnpa3
Calcoco1	Acss3
Tmem132a	2021-03-05
Dpysl5	Csl
Ankrd63	Colgalt1
Vps33a	Ankrd52
Pptc7	Srxn1
Aak1	Mobp
Ehd3	Sf3a1
Aplp2	Usp54
Slc10a4	Tspyl4
Camk2d	Nenf
Icam5	Sf1
Acad8	Pdcd4
Pdk2	Zmiz1
Tln1	Prkdc
Dlg2	Usp33
Syn2	Hsd17b8;H2-Ke6
Dtymk	Hdlbp
Grm1	Oxnad1
Rmnd5a	Snx14
Syt5	Slc25a32
Pfkp	Rbms3
Ppfia2	Rars
Gpm6a	Cbln4
Mpp6	Prkx
Rcan1	Fli1
Eci1	Hacl1
Eif3l	Top2b
Tgm1	Rc3h1
Rab30	Unc79
Wnk2	Lbh
Snx27	Gpkow
Pacs2	Alg5
Ncan	Nrp2
Atp6v1f	Pcdh7
Gabrb1	Ccnt1
Slc25a5	Fam168a
Actn1	Akna
Mink1	Slc39a12
Abat	Morf4l2
Dlgap2	Azi2
Rims1	Csad
Rpl13	Pdap1
Strn3	Tmem2
Slc25a10	Kcnb1
G6pdx	Cox7a2l
Chn1	Acy1
Sh3gl2	Glyctk
C1ql3	Nr3c1
Rad23b	Lclat1
Psmb7	Yars2
Hsdl2	Ercc5
Slc1a3	Kpna2
Sv2b	Impad1
Hsp90ab1	Hist1h2af;Hist1h2ab;Hist1h2ak;Hist1h2ah
Ephx1	Man2a2
Slc9a1	Dcps
Fmnl1	Ttll12
Chat	Col6a2
Stat1	Ormdl2
Dagla	Anapc2
Rab6b	2021-03-02
Vps4a	Mphosph8
Nedd4	Cul7
Rps5	Cebpzos
Sik3	Znf24
Cbr3	Rpusd2
Nbea	Myo9a
Rdx	Fbrsl1
Syngr1	Phykpl
Rab27b	Ptgs1
Blmh	Plekhb1
Slc24a4	Zic2
Cntn1	Exosc2
Mark1	Trpm7
Aldh1a1	Wdr20
Rpn2	Kras
Eif5a	Ccdc85b
Traf3	Atf2
Slc1a2	Cwf19l2
Hcn2	Elp6
Mag	Nsd1
Rogdi	Eif4ebp2
Cacng8	Taco1
Mapre1	Vars
Ttyh3	Rnmt
Uqcr10	Sec24c
Tenm1	Mkrn1
Cpt2	Gtpbp6
Vps35	Mapk14
[truncated: 3,971 more rows]

## Sheet: Figure 3c
Striatum enriched
Common	Mouse Proteome Residual	DA-FASS Proteome Residual
Tmod1	B9d2	Rab4a
Smpd3	Gdpd2	Abi2
Necab2	Ercc4	Ndufa5
Dlgap3	2021-09-03	Dmxl1
Camk4	Mlf2	Clvs2
Spata2l	Ppp1r9a	Ube2l3
Scn4b	Nexn	Ruvbl2
Cacng4	St8sia3	Lingo1
Dpp6	Wdr17	Nt5dc3
Rasgrp2	Alg1	Shroom2
Gprin3	Kcna4	H2bc3
Sh2d5	Rps6ka4	Arpc1a
Syt17	Mpped2	Gldc
Cacna2d3	Znf365	Mcu
Akap5	Mrps14	Gstm2
Phactr1	2010300C02Rik	Gphn
Ankrd63	Ept1	C2cd4c
Dgkb	Asic4	Psma4
Icam5	Atf2	Ppm1e
Chrm4	Rgs7bp	Mrps22
Me3	Clip4	Tmed10
Dlgap2	Pomk	Stxbp5l
Mff	Dtnbp1	Capzb
Gnal	Mst4;2610018G03Rik	Cyb5r3
Ptpn5	Ext2	Tbc1d24
Plxna2	Cacnb2	Septin9
Chat	Kbtbd3	Otub1
Cbr3	Mtatp8;mt-Atp8	Syt2
Shank3	Ace	Snap91
Rgs9	Hist2h2ac;Hist2h2aa1;Hist1h2al	Ppia
Stk32c	Slc35f3	Blvrb
Cyld	Pde8b	Rap1a
Shisa7	Arpp21	Hsd17b8
Fbxl16	Penk	Sar1b
Lrrc7	Foxp1	Sarm1
Rgs20	Tesk1	Astn1
Elmod1	Pes1	Ak2
Flrt3	Inf2	Dctn3
Itpka	Ckap2l	Plppr1
Tiam2	Psd	Olfm3
Pde2a	Myl4	Ret
Gpm6b	Bcl11b	Faf2
Smpdl3b	Krit1	Hsd17b4
Cyp2s1	Tspan9	Actn4
Ngef	Synpo2	Ppp5c
Pde10a	Rasgef1a	Dcc
Synpo	Slc7a7	Rhob
Baiap2	Mesdc1	Psmd11
Grm2	Impdh1	Ermp1
Pcbp2	Pcdhga9	Psph
Hpca	Rem2	Glo1
Sipa1l1	4933434E20Rik	Tigar
Strip2	Fcho1	Ntrk2
Rap1gap	Lhx2	Dhrs7b
Actn2	Trim27	Slc38a1
Pde1b	Sez6	Gpr37l1
Anks1b	Sptlc1	Trappc3
Lzts3	Nsg2	Tom1l2
Rps6ka2	Mapk4	Arih1
Slc30a3	Ccm2	Slc17a6
Ache	Entpd3	Gad1
Kcnj4	Nucb2	Omg
Prkcd	Adamts5	Yars1
Rcn1	Srgap1	Gss
Gng7	Lmo7	Impdh2
Ablim2	Jcad	Atp1a1
Rgs14	Mast3	Etfa
Rin1	Radil	Immt
Ptk2b	Sgpp1	Pank4
Gabrd		Tmem33
Cacna1e		Tprg1l
Dnm1		Cend1
Gls		Arf2
Slc6a3		Pmm1
Syngap1		Pithd1
Grm5		Dnajc11
Gsg1l		Stk24
Th		Vps4b
Adcy5		Rab9b
Ppp1r1b		Slc30a1
Slc18a2		Prkag2
Kcnip2		Stt3a
Rgs8		Nrcam
Kcnab1		Vps53
Ddc		Lypla1
Cpne5		Txndc5
Crym		H2az1
Rasal1		Ttc39c
Homer1		Camk1d
		Psmf1
		Nos1
		Letmd1
		Cdk5
		Sod2
		Cct2
		Adam23
		Idh3g
		Pick1
		Strn4
		Tnpo1
		Cox4i1
		Atp6v1e1
		Chchd6
		Cds2
		Calb2
		Spag9
		Drd1
		Asap1
		Txnrd2
		Arpc5l
		Grid1
		Gabra1
		Kcnc1
		Rac3
		Eef1g
		Arl8b
		Vamp2
		Cdh11
		Rab12
		Mindy2
		Pfkl
		Pacsin2
		Idi1
		Hepacam
		Napb
		Mpp2
		Sec13
		Plp1
		Ndufs4
		Ldhb
		Clint1
		Vcan
		Tst
		Hnrnpk
		Paip1
		Nln
		Stx8
		Mdp1
		Cystm1
		Sv2c
		Dcaf7
		Pdia3
		Capns1
		Syn1
		Cadm4
		Pi4k2a
		Doc2a
		Aimp1
		Gnaq
		Dock3
		Unc13a
		Pip4k2b
		Rab3a
		Ywhae
		Atp6v0a4
		Magi1
		Gbe1
		Aida
		Sord
		Macf1
		Ctbp2
		Fahd1
		Lyst
		Ap1s1
		Bcl2l1
		Rab3gap1
		Ptprs
		Myo5a
		Gprc5b
		Arc
		Lta4h
		Zdhhc5
		Rab11b
		Psmd2
		C1qbp
		Cpd
		Eef2
		Kcnip4
		H2aj
		Ubqln1
		Agpat3
		Gmfb
		Iqsec1
		Eef1d
		Atp6ap2
		Nudc
		Cryl1
		Ipo5
		Usp46
		Lrba
		Ndufaf2
		Gpsm1
		Ppp2ca
		Ocrl
		Pi4ka
		Srp54
		Eif2s3x
		Rock2
		Fech
		Crybb1
		Ckb
		Atp5pd
		Snx7
		Tpm3
		Rabggta
		Emd
		Eif2s1
		Ndufb3
		Dab2ip
		Plcl1
		Wasl
		Akt3
		Tomm40
		Cct6a
		Apool
		Cpne7
		Pebp1
		Uba5
		Ppfia3
		Ube2m
		Eef1a1
		Ctnna2
		Tbc1d17
		Hba
		Arl6ip1
		Cops4
		Dsg1a
		Arfgef3
		Hnrnph1
		Dst
		Apeh
		Bcat1
		Tecpr1
		Mboat7
		Gria1
		Ndel1
		Scamp1
		Ppm1h
		Ran
		Psmc4
		Cadm1
		Vapb
		Trnt1
		Mdga2
		Plxna1
		Grm7
		Asl
		Rundc3a
		Acbd6
		Ttc7b
		Tars2
		Coro2b
		Aldh18a1
		Grik3
		Ddx3x
		Slc3a2
		H2bc1
		Stxbp5
		Crtac1
		Uqcrb
		Ppm1a
		Hprt1
		Gcdh
		Ddah2
		Calr
		Hbb-b1
		Mark2
		Wasf3
		Mlycd
		Flii
		Snap29
		Nrxn3
		Pls3
		Csnk2b
		Efnb3
		Atic
		Lrfn4
		Cdk16
		Ppid
		Abhd3
		Slc12a5
		Begain
		Suclg1
		Prickle2
		Ykt6
		Zer1
		Dlgap4
		Atp1b1
		Map2
		Xkr4
		Scn1a
		Acot10
		H2bc14
		Vps18
		Sh3glb1
		Vps11
		Actc1
		Vcp
		Mthfd1l
		Cacna1b
		Idh2
		Anxa7
		Katnal1
		Fam171a2
		Selenoi
		Purb
		Kctd16
		Vps13c
		Htt
		Got1
		Rpn1
		Tbcel
		Atp2a1
		Grin2b
		Fasn
		Dpp10
		Gak
		Psmc6
		Cd38
		Wfs1
		Gpd1
		Dhodh
		Pgm2
		Ndufs7
		Coq6
		Cacnb3
		Sorcs2
		Mgst3
		Acadsb
		Hacd3
		Gk2
		Grm8
		Ndufa9
		Pgs1
		Ppp1cb
		Stam
		Pag1
		Uchl3
		Osbpl1a
		Mrps27
		Crip2
		Cacng2
		Stmn3
		Lpcat4
		Slc7a5
		Sort1
		Nrxn2
		Aprt
		Eif3j1
		Cyc1
		Septin8
		Adrbk2
		Tanc2
		Scarb2
		Mtmr9
		Shmt2
		Mfsd4a
		Cd81
		Dync1li2
		Pip5k1a
		Ttc9b
		Prkab2
		Lrpprc
		Cpt1a
		Atp5f1b
		Nudt5
		Elmo1
		Arl6ip5
		H2ax
		Gga3
		Pld3
		Plppr4
		Snta1
		Trim3
		Iqsec2
		Atp5f1c
		Gdi1
		Dcun1d3
		Tsr2
		Atp2a2
		Wdr47
		Lrrc15
		Ptpn23
		Mmut
		Dctn2
		Acad9
		Srprb
		Atp1a2
		Mapre3
		Crmp1
		Hist2h2aa1; Hist2h2aa2
		Ptpn11
		Ahcy
		Ndufs2
		Fahd2
		Dsp
		Mtap
		Capn5
		Eloc
		Fcsk
		Adgrl2
		Gna11
		Slc8a2
		Hist2h2bb
		Cnrip1
		Cacybp
		Sirpa
		H3-5
		Tomm22
		Ndufb11
		Gsk3a
		Grin1
		Gabra5
		Sgta
		Rab8b
		Uggt1
		Ppp3ca
		Gpx4
		Rptor
		Pof1b
		Snap47
		Atp6v1g2
		Syne1
		Usp9x
		Timm9
		Ubr4
		Cox15
		Coro1b
		Uba1
		Atp6ap1
		Calcoco1
		Aldoc
		Tmem132a
		Psma8
		Dpysl5
		Lingo2
		Maip1
		Itgb2
		Ubxn6
		Gstm7
		Katnb1
		Abhd6
		Cdh2
		Vdac2
		Smap1
		Anxa2
		Vps33a
		Map6
		Pde4d
		Pptc7
		Cc2d1a
		Aak1
		Slc25a25
		Dhrs7
		Chmp4b
		Vac14
		Gmppb
		Rars2
		Copg2
		Eif6
		Vamp1
		Galk1
		Ehd3
		Aplp2
		Rabgap1
		Nsdhl
		Mthfd1
		Slc10a4
		Ddt
		Cacnb4
		Prrt3
		Bphl
		Psmd5
		Relch
		Dpp3
		Pak3
		Rab22a
		Rtn3
		Ggt7
		Pgam5
		Camk2d
		Abi1
		Pygb
		Cpne2
		Hspa12b
		Tenm2
		Nfs1
		Pdlim5
		Dnaja3
		Ndufa2
		Nedd4l
		Pycr3
		Mri1
		Snx30
		Ankrd34b
		Tuba3a; Tuba3b
		Shisa4
		Cdh10
		Aldh1l2
		Csde1
		Arhgap21
		Acacb
		Acsf3
		Shank2
		Pak1
		Cyfip2
		Acad8
		Pdk2
		Naca
		Kcnj10
		Pgrmc2
		Poldip2
		Tln1
		Epdr1
		Ubqln2
		Asrgl1
		Tsg101
		Cct7
		Slc7a10
		Copb1
		Robo2
		Fyn
		Cmtm4
		Ca4
		Kirrel3
		Slc9a7
		Cops5
		Dmwd
		Syn2
		Vat1
		Dlg2
		Cadps
		Cacna2d1
		Acta2
		Aifm1
		Tmem121b
		Apoo
		Numb
		P2ry12
		Necap1
		Lman2
		Adora2a
		Ncstn
		Dtymk
		Rmnd5a
		Grm1
		Pik3r1
		Scamp5
		Syt5
		Acot1
		Pccb
		Fabp5
		Ppfia2
		Pfkp
		Tubb3
		Dtd1
		Clptm1
		Gpm6a
		Nisch
		Mpp6
		Rcan1
		Pmpca
		Nt5c
		Eci1
		Asah1
		Galc
		Kcnma1
		Vps50
		Stx6
		Gnb5
		Afdn
		Tgm1
		Eif3l
		Calm2
		Snx4
		Pcyt2
		Dock10
		Ajm1
		Slc2a13
		Palm2
		Ampd3
		Unc13b
		Rab15
		Actbl2
		Rab30
		Nck1
		Wnk2
		Lcp1
		Plxnb1
		Txnl1
		Nipsnap3b
		Arfgap1
		Snx27
		Atp5md
		Map2k1
		Tubg2
		Slc6a9
		Gsdma3
		Pacs2
		Ncan
		Arpc3
		Lrrtm2
		Cntn4
		Kctd12
		Scn2b
		Atp6v1f
		Gabrb1
		Surf1
		Slc25a5
		Micu3
		Actn1
		Kbtbd11
		Wdr7
		Sdr9c7
		Clcn4
		Adprs
		Rhoa
		Rtcb
		Appl2
		Ndrg4
		Hace1
		Arg1
		Mink1
		Serpinb1a
		Acaa1b
		Ndrg2
		Dnajb1
		Ryr2
		Cand1
		Hspa5
		Atg5
		Abat
		Skt
		Rims1
		Strn3
		Rpl13
		Tuba1a
		Slc25a10
		Mlst8
		Gps1
		Psmc3
		Gng3
		Ogt
		Rabggtb
		Prrt2
		Slc12a6
		Pdk3
		G6pdx
		Cct3
		Calb1
		Chn1
		Pgm2l1
		Sh3gl2
		Mapt
		GOLGA7B
		Cndp2
		Palm
		Atl1
		Isoc1
		Adh5
		Elob
		C1ql3
		Cryz
		Bcap29
		Agpat4
		Rmnd1
		Rars1
		Nptx1
		Rad23b
		Rab18
		Psmb7
		Ppa2
		Txnrd1
		Tubb4a
		Nccrp1
		Atp5pb
		Hsdl2
		Pigs
		Slc1a3
		Cacng3
		Sv2b
		Dclk1
		Hsp90ab1
		Tomm20
		Pdha1
		Mtor
		Bcap31
		Arfip2
		Tcp1
		Ephx1
		Glul
		Tollip
		Rab3b
		Mpp3
		Lrrc4b
		Mtatp6
		Vcpip1
		Slc9a1
		Arhgap23
		Emc1
		Atp6v1e2
		Arl8a
		Fmnl1
		Adam22
		Tiprl
		L2hgdh
		Epb41l3
		Stat1
		Vps26b
		Psma3
		Mydgf
		Znrd2
		Scai
		Vps29
		Dagla
		Rab6b
		Vps4a
		Prps1
		Ppp2r1a
		Nedd4
		Mrps23
		Rps5
		Gspt2
		Clip1
		Tmem63b
		Pde1a
		Nudt10
		Ndufa6
		Diras1
		Sik3
		Cyria
		Rdx
		Nbea
		Acot9
		Syngr1
		Bcl2l13
		Sncg
		Rab27b
		Vamp7
		Blmh
		Slc24a4
		Pgm3
		Pdcd10
		Syt3
		Gpr158
		Carm1
		Gsr
		Hsd17b10
		Trappc4
		Kif21a
		Cdipt
		Wipf3
		Sult4a1
		Fkbp8
		Adgrb1
		Acsl3
		Rnf214
		Gas7
		Cntn1
		Itgb8
		Abhd17a
		Ndufc2
		Ak1
		Cct6b
		Nebl
		Mark1
		Slc32a1
		Gprin1
		Xpo7
		Git2
		Pgbd5
		Ndufb10
		Slc25a42
		Nefh
		Mat2b
		Aldh1b1
		Tjp1
		Gstp2
		Cdc37
		Cct8
		Svop
		Mical3
		Mrs2
		Ndufb4
		Hsd17b13
		Pdhx
		Aldh1a1
		Mapk8
		Grin2a
		Rpn2
		Aldh1a7
		Nt5e
		Gapdh
		Eif5a
		Camk2a
		Tgm3
		Ech1
		Nme2
		Cplx2
		Fam136a
		Gfra2
		Traf3
		Abcb8
		Akr1b7
		Lrp1b
		Slc1a2
		Mag
		Hcn2
		Cox5a
		Armc8
		Gucy1a1
		Gdpd1
		Tmem143
		RTRAF
		Rps2
		Synj2bp
		Rogdi
		Septin11
		Glrx3
		Cacng8
		Psmb6
		Hagh
		Sucla2
		Cyp46a1
		Mdh1
		Mapre2
		Mapre1
		Ttyh3
		Gsdma2
		Uqcr10
		Tenm1
		Cpt2
		Rimbp2
		Atp2b2
		Map4
		Vps35
		H2bc11; H2bc13; H2bc15; H2bc7
		Hars1
		Sfxn1
		Commd3
		Cox6c
		Bin1
		Cfl2
		Csmd1
		Rap2b
		Gsta4
		Sh3glb2
		Srgap2
		Wars1
		Kif2a
		Sgsm1
		H2bc12
		Pip5k1c
		Arrb1
		Arhgdia
		Suclg2
		Slc6a11
		Ociad1
		Septin5
		Myo6
		Epn2
		Ppp2r2c
		Ass1
		Timm23
		Cpe
		Arl15
		Pdyn
		Hecw2
		Afg3l2
		Napg
		Aifm3
		Gapdhs
		Ubtd1
		Spr
		Ppox
		Actr1a
		Paics
		Irgm1
		Rab11a
		Gnas
		Jup
		Rtn1
		Gja1
		Dgke
		Erlin2
		Myh9
		Lysmd2
		Dap3
		Akr1e2
		Gpsm2
		Prdx3
		Tmem256
		Lancl1
		Gde1
		Fermt2
		Slc30a9
		Ap2a1
		Ppp2r5c
		Adss2
		Ntng2
		Smyd5
		Ppp6c
		Adprh
		Eef1a2
		Mfsd6
		Prkar2a
		Itgam
		Slc6a6
		Ndufaf3
		Coa3
		Myl12b
		Hnrnpa2b1
		Rab33b
		Gabra3
		Ccdc51
		Acp6
		Rack1
		Cops3
		Zzef1
		Rgs6
		Lap3
		Acyp1
		Capn1
		Gria2
		Psmd14
		Gabra2
		D1Pas1
		Chordc1
		Stoml2
		Rps6ka1
		Tomm40l
		Cpne8
		Prmt8
		Hpcal1
		Apba1
		Ap1m2
		Arf5
		Ndufb7
		Nckap1
		Prkcg
		Dnm3
		Acat1
		C2cd5
		Grb2
		Coa7
		Tpi1
		Tpm2
		Hnrnph2
		Mpc2
		Smcr8
		Dsg1b
		Tsn
		Ap2s1
		Iglon5
		Kpnb1
		Ahsa1
		Btbd17
		Oga
		Cnksr2
		Lrrtm1
		Pip4p2
		Ntrk3
		Rab39b
		Atp6v1h
		Rhot2
		Slc2a3
		Fth1
		Pkm
		Mapk1
		Cmpk1
		Cops8
		Hist1h2af
		Arhgef12
		Amph
		Nlgn4l
		Aldh3a2
		Pdia4
		Stxbp3
		Ttc1
		Nck2
		Nfu1
		Hspa9
		Fbxo3
		Tpd52
		Gmppa
		Elfn2
		Clic4
		Prep
		Atg2b
		Psmd6
		Ccdc177
		Rab24
		Rnf141
		Ipo4
		Abr
		Cdk14
		Slc6a17
		Il1rapl1
		Trpv2
		Slc25a20
		Dnaja2
		Cnnm1
		Psma7
		Ppp6r1
		Atp6v1g1
		Sod1
		Pitrm1
		Dbnl
		Ppp1ca
		Tmem9b
		Msn
		Adam11
		Fbxo41
		Dnajb4
		Nipsnap2
		Mtco1
		Rab5a
		Gabrg2
		Picalm
		Slc44a1
		Pura
		Irgq
		Fam177a1
		Osbpl2
		Dpysl4
		Vdac1
		Gpd2
		Psmc5
		Exoc5
		Dctn1
		Flna
		Mfn2
		Ptges3
		Tenm3
		Mccc2
		Tmx1
		Alg2
		Pgam1
		Hspd1
		Chmp1a
		Gmps
		Ctnnd2
		Sorcs3
		Maob
		Slmap
		Soga3
		Wbp2
		Plxnc1
		Msra
		Tnr
		Isyna1
		Pex5l
		Negr1
		Sri
		Ddx1
		Stim1
		Tpbg
		Grik5
		Uchl5
		Pitpna
		Mlc1
		Arhgap39
		Fgf12
		Fibp
		Stmn2
		Ak5
		Echdc1
		Setd7
		Babam1
		Akap12
		Glod4
		Rps6ka3
		Kif1b
		Dync1h1
		Stum
		Timm13
		Mtmr2
		Ca2
		Mtfp1
		Uqcrq
		Sec23a
		Rap2a
		Vps25
		Ezr
		Plaa
		Dync1li1
		Nap1l1
		Lin7a
		Abhd10
		Taok1
		Tm9sf3
		Prnp
		Rps13
		Ctsd
		Tesc
		Grpel1
		Wdr48
		Cox6b1
		Actg2
		Usp7
		Eea1
		Acat2
		Camkk2
		Brinp1
		Atp1a3
		Tkt
		Uso1
		Trim32
		Gdi2
		Mrpl12
		Pdpk1
		Atp5f1d
		Scfd1
		Rap1gap2
		Cd47
		Ndufs1
		Cul2
		Crat
		Vps13a
		Timm29
		Akr7a2
		Ckap4
		Nefm
		Clip2
		Slc18a3
		Epb41
		Fsd1
		Atp5mg
		Ptpn9
		Acaca
		Psmd13
		Epha4
		Nlgn2
		Mtmr1
		Ccny
		Coq3
		Sar1a
		Cadps2
		Cisd1
		Kif5a
		Dctn5
		Vapa
		Agk
		Tubg1
		Pip4k2c
		Exoc8
		Thnsl1
		Vsnl1
		Cdc42
		Git1
		Acsl6
		Gsto1
		Opa1
		Dbn1
		Vps33b
		Sec61a1
		Slc25a3
		Ctbp1
		Gap43
		Prune1
		Erp44
		Hsp90aa1
		Appl1
		Cat
		Clcn6
		Clcn3
		Arpc2
		Get4
		Cpne3
		Ndrg3
		Slc25a4
		Pnp
		Dip2b
		Ptk2
		Psmb2
		Lrpap1
		Sh3gl1
		Chkb
		Fabp3
		Marchf5
		Olfm2
		Dlg1
		Pgam2
		Cops7a
		Gba
		Cryzl1
		Csrp1
		Septin2
		Them4
		Slc6a1
		Rapgef4
		Kcnt1
		Mat2a
		Retreg2
		Gnb1
		Aldh8a1
		Rala
		Ndufs6
		Lmna
		Clic1
		Impact
		Ptges2
		Pak2
		Myl6
		Cryab
		Copb2
		Tmem30a
		Sema7a
		Hint1
		Cltc
		Padi2
		Tpd52l2
		Psat1
		Brsk1
		Sgtb
		Ywhab
		Ptrh2
		Capn2
		Timm50
		Ide
		Hdhd3
		Lmtk2
		Map2k6
		Fkbp1a
		Tppp3
		Srm
		Ube2n
		Nsfl1c
		Cyfip1
		Mlec
		Slc12a9
		Grm3
		Ahcyl1
		Thop1
		Slc12a2
		Cit
		Sec31a
		Anxa3
		Ctnnb1
		Impa1
		Farp1
		Aldh1l1
		Pitpnc1
		Jam3
		Acvr1b
		Csnk1e
		Sfxn5
		Plpp3
		Kalrn
		Eif4e
		Vkorc1l1
		Adk
		Ddx19a
		Acta1
		Trap1
		Madd
		Pcbp1
		Cldn11
		Cacna2d2
		Sdhb
		Ncln
		Mtpn
		Sptan1
		Selenbp1
		Aldh5a1
		Sugt1
		Tpt1
		H2bc4; H2bc6; H2bc8
		Hint2
		Osbp
		Plxnb2
		Acadm
		Hint3
		Pabpc1
		Gnl1
		Igbp1
		Nagk
		Vps26a
		Bcas3
		Hspa12a
		Ssr1
		Dlat
		Gpr52
		Micu1
		Cd200
		Pacs1
		Strap
		Inpp5a
		Rab3gap2
		Srpk2
		Camkv
		Dgki
		Mtnd4
		Iqsec3
		Gba2
		H3-3a; H3-3b
		Arcn1
		Arfgef1
		Psma2
		Lancl2
		Ttpal
		Unc13c
		Sh3kbp1
		Mmab
		Aldh7a1
		Prkar2b
		Slk
		Atp2a3
		Wdr45
		Lgalsl
		Dnpep
		Rab3c
		Bcr
		Dld
		Nit1
		Ggct
		Mtx1
		Plscr3
		Ndrg1
		Tab1
		Eps15l1
		Cyb5r1
		Fbxo2
		Eipr1
		Slc1a6
		Lrrc57
		Prpsap2
		Camk2b
		Inpp4a
		Iqcb1
		Atp6v0a1
		Lrp1
		Islr2
		Ina
		Gabrb2
		Stx16
		Bmerb1
		Serpinb6
		Dsg1c
		Tagln2
		Xpo1
		Ist1
		Coro1a
		Arf1
		Sco1
		Rnh1
		Calml3
		Bmpr2
		Hadh
		Mrps31
		Atad3
		Srcin1
		Epm2aip1
		Atp5f1e
		Atp6v1d
		Pafah1b3
		Pepd
		Stx4
		Pdpr
		Septin4
		Ppa1
		Nme1
		Abcg2
		Slc25a11
		Ap2m1
		Pdhb
		Lmbrd2
		Rftn2
		Acadvl
		Ndufb8
		Snx2
		Uqcc1
		Add3
		Caskin1
		Arl1
		Wdr54
		Synrg
		Mtfr1l
		Cfl1
		Uqcrc2
		Tmem65
		C2cd2l
		Tmx4
		Acaa1a
		Uqcrfs1
		Asphd2
		Itpr1
		Psmc2
		Atp2b1
		Ppib
		Gabarapl2
		Naxe
		Pitpnm1
		Pik3c3
		Dynll1
		Hal
		Rad23a
		Mdh2
		Adcy9
		Ntng1
		Rtn4
		Cep170
		Fhl1
		Afg3l1
		Abcb9
		Mccc1
		Capza2
		Hars2
		Blvra
		Sacm1l
		Gfm1
		Rcn2
		Pls1
		Erp29
		Prdx2
		Lysmd1
		Cops6
		Ube2k
		Slc7a2
		Atp9a
		Marcks
		Hsdl1
		Pmpcb
		Rnpep
		Gpr88
		Epn1
		Scn3b
		Atp1b3
		Ncs1
		Mapk8ip3
		Psme1
		Tenm4
		Sdhd
		Crkl
		Map1b
		H3c1; H3c10; H3c11; H3c8
		Prmt1
		Por
		Kcna2
		Aqp4
		Sars1
		Septin6
		Cnr1
		Ndufa7
		Opa3
		Aspa
		Lamtor1
		Rasl2-9
		Scp2
		Nol3
		Rpsa
		Bsn
		Mapk3
		Vgf
		Lrtm2
		Dync1i2
		Rab9a
		Hsp90b1
		Tbcb
		Oplah
		Ap2a2
		Cbr4
		Dnajc5
		Cap1
		Hk2
		Stub1
		Ptcd3
		Plcb1
		Srgap3
		Cspg5
		Gk
		Rab5c
		Ppp3r1
		Rab6a
		Ogdh
		Reps1
		Lgi1
		Igsf8
		Arf4
		Rplp0
		Pcyox1
		Diras2
		Ivd
		Rabgef1
		Gstk1
		Atp5po
		Itgav
		Tsfm
		Pik3r4
		Agap3
		Dhrs4
		Araf
		Ncdn
		Vim
		Col1a2
		Prodh
		Rabep1
		Tamm41
		Pdcd6ip
		Aloxe3
		Slc38a3
		Pck2
		Flot2
		Tuba4a
		Gnai3
		Slc4a3
		Emc2
		Psmb1
		Synpr
		Tmx3
		Efr3b
		Prkar1b
		Rhot1
		Agap1
		Hyou1
		Nsf
		Acot11
		Cpm
		Psmb5
		Daam1
		Dtnb
		Tm9sf2
		Atg16l1
		Wdr77
		Rab10
		Aars1
		Twf2
		Slc25a13
		Dnajb2
		Idh3a
		Prkar1a
		Gch1
		Neto2
		Ryr3
		Arhgef7
		Kiaa1549
		Prxl2b
		Ftl1
		Synj1
		Hpcal4
		Eif4b
		Aco1
		Fam126b
		Snca
		Taldo1
		Aco2
		Maoa
		Hspa4
		Map1lc3a
		Asic1
		Nrbp2
		Cct4
		Vps51
		Gstm5
		Slc22a23
		Glrx5
		Timmdc1
		Sv2a
		Rab23
		Ado
		Pten
		Glud1
		Abhd12
		Ndufv1
		Cs
		Psmd7
		Ephx2
		S1pr1
		Chrnb2
		Ap1g2
		Slc25a23
		Cad
		Actb
		Pam
		Rab7a
		Eno1
		Actr2
		Prrt1
		Aldoa
		Lin7c
		Ap3b1
		Acot7
		Klc2
		Mtch1
		Phyhipl
		Pip5k1b
		Adcy6
		Heatr5b
		Slc4a8
		Rac1
		Tom1
		Actr10
		Mpi
		Pgls
		Adam10
		Wdr1
		Exog
		Spg7
		Thy1
		Akap7
		Nptxr
		Myo18a
		Cntnap2
		Ndufa13
		Vat1l
		Bdh1
		Entpd2
		Npepps
		Arl2
		Wdr37
		Agpat5
		Ccdc136
		Tpd52l1
		Myadm
		Ndufa4
		Hibadh
		Osbpl10
		Psmb4
		Cpne9
		Eef1b
		Ap1g1
		Hccs
		Memo1
		Arhgef6
		Tfrc
		Ank2
		Fxyd6
		Ptprn2
		Alcam
		Ap3m2
		Anxa4
		Plcg1
		Cacna1a
		Snx1
		Lamp2
		Ap1m1
		L1cam
		Usp15
		Eci3
		Eml5
		Sorbs2
		Tars1
		Kiaa0513
		Rapgef2
		Ube2v2
		Klc1
		Mpst
		Spcs2
		Gmpr
		Cops2
		Sec22b
		Arhgap32
		Csnk2a1
		Gatd3a
		Psmd1
		Ube2o
		Dlg4
		Hip1
		Pfn1
		Plcd1
		Ube3a
		Stx1b
		Stip1
		Elmo2
		App
		Gnaz
		Ndufa11
		Dennd11
		Ldha
		Atp6v1a
		Celsr2
		Cul1
		Gabbr2
		Psmd12
		Cnp
		Ppm1f
		Prkcsh
		Hexb
		Tmem126a
		Eif4a1
		Napa
		Ppp1r9b
		Dynlrb1
		Plxnd1
		Atp5mf
		H2ac20
		Cct5
		Atp2b4
		Cul3
		Exoc3
		Gstm1
		Ywhag
		Fah
		Ndufb5
		Vps52
		Basp1
		Hip1r
		Rufy3
		Nefl
		Cap2
		Hsd17b12
		Lsamp
		Nif3l1
		Dad1
		Glg1
		Snx6
		Phyhip
		Syt7
		Gnb4
		Mtnd5
		Gdap1
		Avl9
		Cltb
		Elmod2
		Ppp2r5e
		Aldh6a1
		Fundc2
		Src
		Fkbp4
		Tmem163
		Slc25a46
		Oxsr1
		Cadm3
		Tbcd
		Vwa8
		Eif5
		Arpc5
		Trappc9
		Endod1
		Rdh14
		Prdx6
		Me1
		Gaa
		Pc
		Gabrb3
		Gsn
		Neo1
		Crk
		Atp6v0d1
		Xpnpep1
		Mras
		Mt-Cyb
		Nans
		Tdrkh
		Wdr13
		Csnk1a1
		Sgip1
		Becn1
		Ehd1
		Mapk10
		Exoc4
		Cpt1c
		Necab1
		Hdhd2
		Plec
		Eif3e
		Sirt5
		M6pr
		Kcnab2
		Ndufs5
		Tsc2
		Ugp2
		Plch2
		Dynll2
		Stmn1
		Sigmar1
		Prkaca
		Nudt3
		Tomm70
		Sptb
		Olfm1
		Slc44a2
		Exoc7
		Septin3
		P4hb
		Hspa8
		Plcl2
		Pgrmc1
		Reep5
		Dusp3
		Gpc4
		Pfkm
		Pitpnb
		Tmem11
		Zfyve1
		Nfasc
		Itsn1
		Agpat1
		Kpna3
		Tnpo3
		Fam162a
		Kifap3
		Pcyox1l
		Atg7
		Kif1a
		Mbp
		Ckmt1
		Abl2
		Stk11
		Uchl1
		Adgrb3
		Gripap1
		Ak4
		Exoc6b
		Sdha
		Epb41l2
		Slc25a51
		Lgals3
		Psmd3
		Eif5a2
		Cycs
		Kcna6
		Nap1l4
		Nadk2
		Cyb5b
		Mtco2
		Tnik
		Hspe1
		Actr3
		Itpa
		Lasp1
		Acsbg1
		Nme3
		Ciapin1
		Gucy1b1
		Wdfy3
		Cmpk2
		Vti1b
		Htra2
		Czib
		Stx1a
		Psma6
		Tppp
		Tfam
		Pcsk2
		Serpinb5
		Nlgn3
		Dpysl3
		Cxadr
		Ppp1r7
		Acp1
		Bckdk
		Mtch2
		Dars1
		Mtnd1
		Grk2
		Rgs7
		Erc1
		Fh
		Ipo7
		Gdpd5
		Rab1b
		Evl
		Apoe
		Cntfr
		Decr1
		Cdc42bpa
		Eps15
		Pdxk
		Pgap1
		Strn
		Agfg1
		Ppp6r2
		Pgp
		Ddhd2
		Fmnl2
		Hspa1a
		Plcxd3
		Dnm1l
		Acsl5
		Lrrc8b
		Nipsnap1
		Myh10
		Tubb2a
		Dbt
		Armc10
		Vps16
		Ptpre
		NARS1
		Acly
		Ckap5
		Cpne4
		Ppt1
		Ptprj
		Gltp
		Prkce
		Rab35
		Cdk17
		Arhgap44
		Sfxn3
		Samm50
		Hgs
		Ica1
		Map2k4
		Lnpk
		Lpgat1
		Atpaf1
		Slc25a44
		Nlgn1
		Upf1
		H2ac12
		Bles03
		Gnai1
		Naxd
		Lrrc4c
		Apmap
		Gng2
		Hadhb
		Ranbp9
		Creld1
		Pafah1b2
		Cask
		Daam2
		Man2c1
		Syn3
		Atp5me
		Ndufb9
		Etfdh
		Gnpda1
		Acox1
		Osbpl8
		Slc7a8
		Gnb2
		Ap3s2
		Grik2
		Fam131b
		Zadh2
		Bpnt1
		Capza1
		Csmd3
		Nectin1
		Map1s
		Rragd
		Ptpra
		Alad
		Ppp2r2a
		Rnf14
		Slc23a2
		Atp1b2
		Hmgcl
		S100a11
		Anxa6
		Scrn1
		Srr
		Pcmt1
		Ric8a
		Cpne1
		Rps3
		Sdk2
		Kif5b
		Reps2
		Etf1
		Add2
		S100a14
		Sfn
		G6pd2
		Eif3i
		Atp6v1c1
		Pclo
		Pip4k2a
		Sdhc
		Nudt16
		Vps36
		Tspan7
		Tmx2
		Prdx1
		Tcp11l1
		Sparcl1
		Rab11fip2
		Ppp2r1b
		Rab5b
		Trappc11
		Ptprr
		Hsph1
		Rock1
		Dhrs1
		Cldnd1
		Selenbp2
		Slc25a24
		Acsf2
		Tagln3
		Abcd3
		Lrrtm4
		Ndufaf1
		Anxa1
		Acadl
		Itfg1
		Ttyh1
		Itgb1
		Kctd8
		Rhoc
		Atg9a
		Plpbp
		Pycr2
		Arfgef2
		Clta
		Prpsap1
		Rph3a
[truncated: 533 more rows]

## Sheet: Figure 3d
Primary Cultured Cell					Common Gene names	Microglia	Astrocytes	Oligodendrocytes	Neurons
Common	Mouse Proteome Residual	DA-FASS Proteome Residual			Ndufa5	-0.847229	-3.60851	-3.84228	4.41073
Ndufa5	Sorbs3	Rab4a			Lingo1	-3.86248	-1.95122	-3.00921	6.03631
Lingo1	Dcun1d2	Abi2			Nt5dc3	-1.6235	0.657467	-2.62738	4.23859
Nt5dc3	Usp20	Dmxl1			Gstm2	-2.69604	5.58174	2.55714	-1.39615
Gstm2	Bbs9	Clvs2			Stxbp5l	-1.30969	-1.10282	-1.0207	3.32877
Stxbp5l	Mon1b	Ube2l3			Tbc1d24	-1.4318	-0.648365	-1.29225	3.9568
Tbc1d24	Ptgr1	Ruvbl2			Snap91	-4.34564	-3.31994	-0.488606	4.33549
Snap91	Spock2	Tmod1			Astn1	-2.91175	-2.39653	-0.436737	3.86355
Astn1	Nav3	Shroom2			Sarm1	-5.58482	-1.84997	-1.40947	5.33488
Sarm1	Dysf	H2bc3			Smpd3	-0.364702	-0.726078	-2.96828	5.58088
Smpd3	Lpxn	Arpc1a			Ntrk2	-4.84028	0.166031	-2.56313	4.23542
Ntrk2	Apobr	Gldc			Slc17a6	-0.219725	-1.46846	-2.33088	3.42951
Slc17a6	Strbp	Mcu			Gad1	-3.01771	-2.74856	-0.413406	5.05014
Gad1	Dnahc9	Gphn			Pmm1	-5.58324	-5.99469	-0.578546	7.30121
Pmm1	Ppfibp1	C2cd4c			Necab2	-0.406529	-0.426838	-0.0416584	3.83016
Necab2	Fcrls	Psma4			Nos1	-0.484972	-1.00901	-3.97116	6.49714
Nos1	Nsg1	Ppm1e			Adam23	-0.927387	-0.657806	0.526512	3.37878
Adam23	Irf5	Mrps22			Camk4	-1.47337	-2.37503	-2.90055	5.73301
Camk4	Myo1b	Tmed10			Calb2	-3.61305	-1.64259	-3.06167	7.04142
Calb2	Ca13	Capzb			Gabra1	-1.05988	-0.901371	-0.820122	3.65472
Gabra1	Gbp7	Cyb5r3			Rac3	-0.683569	-0.759024	-2.06446	4.45508
Rac3	C1qtnf4	Septin9			Vamp2	-1.43445	-3.07709	-2.83718	4.79707
Vamp2	Tmed8	Otub1			Hepacam	-2.45431	4.892	2.51451	-2.00032
Hepacam	Pcdh8	Syt2			Napb	-4.16374	-7.05063	-3.30463	8.95454
Napb	Rtkn	Ppia			Mpp2	-5.06707	-4.61456	1.45042	3.87196
Mpp2	Slco1a4	Blvrb			Plp1	-0.680571	0.308664	10.0673	-3.2621
Plp1	Tmem88b	Rap1a			Vcan	-4.27288	-4.1105	4.51272	0.724091
Vcan	Cdk6	Hsd17b8			Syn1	-3.6656	-2.26071	-2.22844	7.26341
Syn1	Tlr2	Sar1b			Doc2a	-1.11234	0.222288	-0.845888	3.3805
Doc2a	Vangl2	Ak2			Dock3	-4.16829	-4.12667	-2.01259	5.78925
Dock3	Ptprk	Dctn3			Unc13a	-3.38517	-2.98405	-3.57323	5.68395
Unc13a	Kit	Plppr1			Rab3a	-6.34439	-5.10375	1.77916	4.11911
Rab3a	Ccp110	Olfm3			Magi1	-2.97611	-2.31518	-2.58216	3.88088
Magi1	Akr1c14	Ret			Dpp6	-5.95534	-5.18543	-0.727264	6.2139
Dpp6	Tap2	Faf2			Fahd1	-2.57119	-3.97097	-3.90442	4.58697
Fahd1	Chd3	Hsd17b4			Ptprs	-5.36904	-3.48977	0.534422	4.43335
Ptprs	Ganc	Actn4			Rasgrp2	-1.14831	-1.35683	-2.52097	4.56045
Rasgrp2	Nudt8	Ppp5c			Cryl1	5.57171	-0.970055	1.27002	-3.48981
Cryl1	Nt5dc1	Dcc			Gpsm1	-4.47378	-4.06273	-0.179661	4.60042
Gpsm1	Hbegf	Rhob			Ppfia3	-3.98203	-4.48356	-1.83581	6.62785
Ppfia3	Nmi	Psmd11			Arfgef3	-3.5764	0.303026	-2.53533	4.72306
Arfgef3	Il6st	Ermp1			Gria1	-0.744421	-1.62893	-2.19287	4.51219
Gria1	Nid2	Psph			Mdga2	-2.33861	-2.60354	-1.71688	3.52195
Mdga2	Tor3a	Glo1			Plxna1	0.656	-1.63134	-1.92721	3.43027
Plxna1	Baz1a	Tigar			Ttc7b	-1.69741	-2.1041	-3.40485	4.8911
Ttc7b	FRRS1	Dhrs7b			Stxbp5	1.58869	-4.49965	-4.94405	4.2953
Stxbp5	Dab2	Slc38a1			Hbb-b1	0.0531807	-2.07914	-2.83234	4.29701
Hbb-b1	Scpep1	Gpr37l1			Nrxn3	-4.90806	-2.60233	-2.0556	6.55228
Nrxn3	Arap3	Trappc3			Efnb3	-4.02786	-4.14663	-1.56609	4.71878
Efnb3	Ptpn6	Tom1l2			Prickle2	-3.25725	-0.578468	-1.48115	5.07172
Prickle2	Tsga10	Arih1			Zer1	-2.79288	-3.42847	-2.91466	4.25427
Zer1	Bcas1	Omg			Atp1b1	-8.0467	1.96697	-3.25054	5.00645
Atp1b1	Serpinb8	Yars1			Cacna1b	-0.578087	-1.25676	-2.7266	4.31712
Cacna1b	Aif1	Gss			Fam171a2	-1.41954	-0.748486	-2.63283	5.90597
Fam171a2	Plce1	Impdh2			Kctd16	-0.430424	-1.42822	-3.23336	6.08919
Kctd16	Spnb3	Atp1a1			Dpp10	-2.10081	-1.76236	-1.62518	3.62396
Dpp10	Rtn4rl2	Etfa			Grin2b	-1.56597	-1.94602	-3.20578	4.87296
Grin2b	Gpam	Immt			Cd38	4.04334	-0.619684	1.18492	-1.59925
Cd38	Trim30a	Pank4			Gpd1	-2.39103	1.82521	4.224	-1.77946
Gpd1	Pla2g7	Tmem33			Cacnb3	-2.36084	-2.09408	-3.02431	4.23917
Cacnb3	Serpini1	Tprg1l			Mgst3	-2.30779	-5.64715	-6.71664	8.27108
Mgst3	Tusc3	Cend1			Crip2	-7.33227	2.98538	-3.37736	3.87464
Crip2	Tns3	Arf2			Stmn3	-0.831003	-1.25789	-1.94709	3.40397
Stmn3	Rgs12	Pithd1			Nrxn2	-4.4757	-3.92872	0.600239	5.19659
Nrxn2	Trim67	Dnajc11			Tanc2	1.02624	-1.06784	-3.80214	4.84457
Tanc2	Pdlim2	Stk24			Cd81	-2.02569	-3.06454	-2.44069	3.34773
Cd81	Pcgf2	Vps4b			Ttc9b	-3.32475	-2.79916	-2.09302	4.59222
Ttc9b	Mrps33	Rab9b			Trim3	-2.51588	-0.803619	-0.774725	4.05866
Trim3	Pf4	Slc30a1			Dcun1d3	-2.3537	-1.12667	-3.89701	4.04106
Dcun1d3	Pir	Prkag2			Wdr47	-6.1138	-2.30951	-3.16947	7.00936
Wdr47	Jakmip1	Stt3a			Crmp1	-2.34676	-3.23963	-0.639719	4.36377
Crmp1	Elavl3	Nrcam			Capn5	-3.76033	-3.40449	-1.77604	4.0472
Capn5	Man2b1	Vps53			Slc8a2	-5.94998	0.870089	-1.99354	3.4062
Slc8a2	Csf2rb	Krt16			Akap5	-3.6931	-2.3877	-2.4777	5.67799
Akap5	Gm5483	Lypla1			Cacna2d3	-1.72784	-1.92858	-1.77073	4.19628
Cacna2d3	Fbn1	Txndc5			Tomm22	-2.04674	-1.99596	-3.47483	3.73747
Tomm22	Mt1	H2az1			Grin1	-1.9759	-3.16244	-4.11282	5.23379
Grin1	Hmgcr	Ttc39c			Phactr1	-3.02272	-2.21076	-1.85964	4.90845
Phactr1	Dhrs11	Camk1d			Tmem132a	0.243834	-1.1213	-3.54025	5.08381
Tmem132a	Fyb	Psmf1			Dpysl5	-8.24363	0.302772	-2.47921	5.35108
Dpysl5	Sardh	Letmd1			Itgb2	7.29426	-3.33181	4.73864	-8.47656
Itgb2	Sfrp1	Cdk5			Gstm7	-5.29262	-3.78595	0.539545	4.54473
Gstm7	Megf8	Sod2			Abhd6	-1.49977	-3.00873	-1.38965	3.61713
Abhd6	Mocos	Cct2			Nedd4l	-1.93159	-0.0183105	-1.68163	3.61449
Nedd4l	Adcy7	Dlgap3			Shank2	-3.81654	-1.78159	-0.0166435	3.54788
Shank2	Pak6	Idh3g			Cyfip2	-6.03451	-5.40429	1.36326	3.82613
Cyfip2	Dcx	Pick1			Kcnj10	-2.80302	5.1364	3.23883	-3.80664
Kcnj10	Atp2b3	Strn4			Robo2	-2.88554	-0.682627	-3.94928	4.84787
Robo2	Parp3	Tnpo1			Syn2	-7.38009	-4.42801	-0.181959	6.1603
Syn2	Zbp1	Krt23			Dlg2	-1.3729	0.318623	-4.20357	8.19652
Dlg2	Tab3	Cox4i1			Cadps	-6.94871	-1.77115	-1.13777	5.69837
Cadps	9030617O03Rik	Atp6v1e1			Cacna2d1	-2.58091	0.0811482	-4.18312	8.67094
Cacna2d1	Mrps17	Chchd6			Scamp5	-3.12103	-2.18017	-0.296804	3.52525
Scamp5	Ctss	Cds2			Syt5	-1.07671	0.00920677	-2.29322	4.00326
Syt5	Odz4	Spata2l			Acot1	-0.797235	3.53222	0.149275	-0.0437965
Acot1	Afap1l2	Spag9			Ppfia2	-1.213	-3.42809	-5.82127	10.3016
Ppfia2	Trpc4ap	Drd1			Tubb3	-6.78884	-5.62618	-1.06405	6.15488
Tubb3	Scamp2	Asap1			Gpm6a	-4.78	-0.80621	-1.51195	4.718
Gpm6a	Pvrl1	Txnrd2			Kcnma1	-3.35366	-2.72317	-1.97435	3.39921
Kcnma1	Pla2g4a	Arpc5l			Gnb5	-4.1746	1.70914	-2.9199	4.83047
Gnb5	Atat1	Grid1			Tgm1	-0.189423	4.4097	1.1885	-2.25384
Tgm1	Reln	Kcnc1			Dock10	4.96025	-5.81105	4.93289	-4.67598
Dock10	Zfp185;Znf185	Eef1g			Rab15	-1.1047	-0.579201	-2.84458	4.47454
Rab15	Ehbp1l1	Arl8b			Wnk2	-3.43312	-2.71094	-0.696083	3.6556
Wnk2	Gjc1	Cdh11			Lcp1	4.1604	-1.84014	4.08648	-8.79093
Lcp1	Nfkbie	Rab12			Slc6a9	-4.83194	-2.63739	-5.86107	6.80269
Slc6a9	Gm5431	Mindy2			Scn2b	-1.45689	-1.53598	-1.22957	3.33496
Scn2b	B2m	Pfkl			Ndrg4	-1.74615	-0.688497	-1.52363	5.48994
Ndrg4	Sox10	Pacsin2			Arg1	6.00389	-0.389786	1.16854	-1.98515
Arg1	Tmem106a	Idi1			Ryr2	-1.98626	0.547804	-1.89804	5.14765
Ryr2	Atp8a2	Sec13			Rims1	-1.92798	-0.927898	-2.88099	4.30966
Rims1	Adamts4	Ndufs4			Calb1	-3.10983	1.14767	-4.70369	7.61743
Calb1	Smpdl3a	Ldhb			Chn1	-2.51457	-1.8421	-2.73721	3.60372
Chn1	41888	Clint1			Pgm2l1	1.52447	-3.42	-5.11564	4.96711
Pgm2l1	Lonrf2	Tst			Sh3gl2	-0.776691	-1.23169	-2.36315	4.7173
Sh3gl2	Slc15a2	Hnrnpk			Mapt	-7.8373	-3.44276	0.464134	4.47931
Mapt	Ctsa	Paip1			Palm	-6.40895	2.16279	-3.21252	4.26556
Palm	Gpc2	Nln			Atl1	-5.04134	-3.6494	-0.0576706	4.11752
Atl1	6430704M03Rik	Stx8			Tubb4a	-7.25687	-7.64814	3.62033	3.07225
Tubb4a	Dopey1	Mdp1			Slc1a3	-3.85841	3.90318	-0.103748	1.0676
Slc1a3	Vamp8	Cystm1			Dclk1	-8.29766	-1.13776	-3.01222	7.46037
Dclk1	Myo1f	Sv2c			Sv2b	-1.57865	0.823385	-3.02207	5.73958
Sv2b	Sox8	Dcaf7			Ephx1	0.712919	3.3444	0.947349	-2.4588
Ephx1	Myt1l	Pdia3			Mpp3	-1.05595	-1.17258	-2.17268	3.72128
Mpp3	Casp1	Capns1			Ptpn5	-0.923023	-0.691462	-1.70603	3.4125
Ptpn5	Tep1	Scn4b			Fmnl1	5.7714	-1.77513	2.1074	-3.65087
Fmnl1	Atrnl1	Cadm4			Plxna2	-3.02006	-2.50271	-4.55187	9.52766
Plxna2	Txndc15	Pi4k2a			Adam22	-3.54836	-2.17868	0.867937	3.43502
Adam22	Card9	Aimp1			Scai	-3.48335	-0.857464	-2.42339	6.61399
Scai	Elavl2	Gnaq			Rab6b	-2.10121	-0.182238	-1.54073	3.80988
Rab6b	Sipa1	Pip4k2b			Tmem63b	-3.79262	-1.82615	-1.84769	5.14323
Tmem63b	Kcna4	Cacng4			Pde1a	-0.145023	4.31229	-1.24932	0.56984
Pde1a	Igfbp3	Ywhae			Nbea	-3.36566	-1.65938	-2.14636	5.78035
Nbea	Edil3	Atp6v0a4			Sult4a1	-2.05322	-2.14611	-1.75925	5.57414
Sult4a1	Crygs	Gbe1			Nebl	-3.58178	4.87152	2.46445	-1.36512
Nebl	Sp4	Aida			Mark1	-3.74906	-3.25505	-2.0501	4.99528
Mark1	Arhgap9	Sord			Slc32a1	-1.96609	-0.31032	-3.1191	7.79196
Slc32a1	Nfatc2	Macf1			Gprin1	-1.19653	-0.85091	-3.98366	7.66546
Gprin1	Cd300lh;OTTMUSG00000003606	Ctbp2			Pgbd5	-1.08231	-1.32855	-1.97657	4.32163
Pgbd5	Cyth4	Lyst			Svop	-2.92053	-1.41062	-1.83158	5.05968
Svop	Hmha1	Ap1s1			Grin2a	-0.493826	0.820293	-0.62089	4.35973
Grin2a	Avil	Bcl2l1			Camk2a	-5.70252	3.89903	-4.58739	6.06695
Camk2a	Fbxo45	Rab3gap1			Mag	-1.03789	-0.543295	8.44374	-2.12854
Mag	Gucy1b3	Myo5a			Cacng8	-1.34137	0.225594	-2.32549	3.65564
Cacng8	Hn1	Gprc5b			Uqcr10	-5.11927	-8.05028	-8.03328	8.67045
Uqcr10	Spock3	Arc			Atp2b2	-1.80893	-0.495111	-2.93707	7.6682
Atp2b2	Fcgrt	Lta4h			Csmd1	-2.76405	-2.02325	-1.97064	3.79933
Csmd1	Lama5	Zdhhc5			Gsta4	-0.894064	3.60479	0.0410557	0.387995
Gsta4	Arhgef17	Rab11b			Sgsm1	-1.91125	-0.52733	-2.56728	4.25112
Sgsm1	Lamc1	Psmd2			Ass1	4.40166	2.75764	-0.635624	-3.13324
Ass1	C1qtnf5	C1qbp			Rtn1	-5.34945	-4.75802	-0.373051	7.52679
Rtn1	Psmb10	Cpd			Dgke	-1.68919	-2.55739	-2.5278	3.34889
Dgke	Galnt7	Eef2			Gja1	-2.55581	5.19414	2.01274	-1.8612
Gja1	Smarca1	Kcnip4			Lrrc7	-1.94646	-1.47605	-3.88166	5.12509
Lrrc7	Plcd4	H2aj			Eef1a2	-1.79189	-2.12416	-3.45555	6.35202
Eef1a2	Athl1	Ubqln1			Itgam	4.72952	-0.994001	3.2135	-4.90094
Itgam	Syk	Agpat3			Ccdc51	-2.44658	-3.42176	-4.66228	4.73154
Ccdc51	Lacc1;9030625A04Rik	Gmfb			Rgs6	-3.45199	2.35485	-3.73444	4.84926
Rgs6	Traf7	Iqsec1			Gria2	-6.1436	-4.65578	0.978128	5.19669
Gria2	Pon3	Eef1d			Gabra2	-3.53811	-1.34896	-2.6692	5.92854
Gabra2	Fdft1	Atp6ap2			Prmt8	-1.12206	0.271711	-3.09172	4.84072
Prmt8	Themis2	Nudc			Apba1	-4.56747	-2.86925	0.666016	3.50174
Apba1	Psmb8	Ipo5			Prkcg	-1.31758	-1.28936	-1.98417	4.76302
Prkcg	41886	Usp46			Dnm3	-1.26448	-1.28925	4.20129	-1.36524
Dnm3	Mpg	Lrba			Tpm2	-2.1632	4.08752	2.80025	-2.23968
Tpm2	Htatip2	Ndufaf2			Cnksr2	-2.64315	-2.33966	-1.79539	5.32598
Cnksr2	Mllt4	Ppp2ca			Rab39b	-5.23808	-5.47247	-2.14082	4.26443
Rab39b	Itga1	Ocrl			Amph	-7.07034	-6.26219	-0.457399	7.3522
Amph	Rcn3	Pi4ka			Nlgn4l	-0.620138	-0.117266	-1.59895	4.03672
Nlgn4l	Sltm	Srp54			Nck2	-4.27407	1.02815	-6.33995	6.91654
Nck2	Prkcdbp	Eif2s3x			Elfn2	-3.01161	-3.62725	-0.902548	3.50957
Elfn2	Ell2	Rock2			Elmod1	-3.70505	-2.8346	-2.50173	6.67133
Elmod1	Mrps14	Fech			Slc6a17	-2.75394	-1.50742	-3.38747	6.89164
Slc6a17	Cnn1	Crybb1			Il1rapl1	-3.21973	-0.953821	-1.83343	4.64264
Il1rapl1	Fam20c	Ckb			Trpv2	3.61786	-2.40598	0.682072	-1.26639
Trpv2	Sdsl	Atp5pd			Fbxo41	-1.99953	-0.471605	-2.46937	5.63362
Fbxo41	Fgd2	Snx7			Slc44a1	-2.09134	1.41901	5.38894	-2.47775
Slc44a1	S100a16	Tpm3			Maob	-0.845955	6.88287	0.720043	-0.992151
Maob	Hfe	Rabggta			Plxnc1	-0.69989	-3.8965	-4.23416	4.47125
Plxnc1	Pard3b	Emd			Tnr	-3.61093	-3.46707	5.66242	0.0924416
Tnr	Frmpd4	Eif2s1			Pex5l	-4.77525	-4.13777	3.61586	4.01555
Pex5l	Dhx58	Ndufb3			Negr1	-5.22617	-1.41933	-1.12814	5.88854
Negr1	Gm98;MRF	Dab2ip			Arhgap39	-2.79553	1.44681	-2.35936	3.52004
Arhgap39	Zbtb7a	Plcl1			Fibp	-0.988062	-2.86075	-2.81295	4.16876
Fibp	Wdr66	Wasl			Stmn2	-1.02289	-2.43941	-1.94402	4.26812
Stmn2	Macrod2	Akt3			Ca2	-1.83058	2.39174	4.23536	-3.10428
Ca2	Cnn3	Tomm40			Tiam2	-4.35313	-0.211121	-1.24764	4.59335
Tiam2	Ptbp3;Rod1	Cct6a			Atp1a3	0.578884	-5.19109	-2.46653	4.95491
Atp1a3	Arhgdib	Apool			Rap1gap2	-2.76362	-3.28663	-2.55256	4.88319
Rap1gap2	Msr1	Cpne7			Pde2a	0.989971	-1.29195	-3.59736	4.8221
Pde2a	Tmem179	Pebp1			Gpm6b	-5.14647	2.99105	-2.87502	3.42178
Gpm6b	Palm2;Akap2	Uba5			Nefm	-6.23329	-3.01179	-1.26708	5.77937
Nefm	Tle1	Ube2m			Fsd1	-5.87026	-0.924801	-1.94675	4.72075
Fsd1	Apbb1ip	Eef1a1			Epha4	-0.553392	-2.60193	-2.54148	4.70949
Epha4	Tnfaip8	Ctnna2			Nlgn2	-5.8426	-5.23345	-2.04526	5.86729
Nlgn2	Osbpl7	Tbc1d17			Smpdl3b	3.33803	1.70078	-0.631432	-1.73675
Smpdl3b	Phf11l;D14Ertd668e	Hba			Cadps2	-0.575323	-1.22277	-2.06603	4.5627
Cadps2	Clec12a	Arl6ip1			Kif5a	-4.13365	-4.19028	0.988548	3.79989
Kif5a	Adcy1	Cops4			Vsnl1	-5.50145	-4.6569	-0.541214	7.63615
Vsnl1	Bhlhe22	Dsg1a			Dbn1	-6.16958	-0.834095	-0.929855	3.79789
Dbn1	Rhof	Hnrnph1			Gap43	-4.61672	-2.01671	0.848362	3.49665
Gap43	Phlpp2	Dst			Rapgef4	-4.12655	3.20899	-3.98867	5.0798
Rapgef4	Was	Apeh			Cryab	-3.01642	6.66937	2.76418	-2.47117
Cryab	Epha5	Bcat1			Sema7a	-4.01824	-3.51146	0.458309	3.44831
Sema7a	Lppr4	Tecpr1			Padi2	-1.60683	5.15324	3.60821	-3.16884
Padi2	Hira	Mboat7			Brsk1	-3.43643	-1.03999	-2.05531	4.95586
Brsk1	Tmem179b	Ndel1			Sgtb	-4.52505	-3.24621	-2.87771	5.49321
Sgtb	Epb4.9;Epb49	Scamp1			Map2k6	-0.891552	-3.60739	-2.62791	4.52757
Map2k6	Mapk8ip1	Ppm1h			Tppp3	-3.43757	5.78455	2.384	-1.61715
Tppp3	Sp1	Ran			Grm3	-0.671671	-0.947142	-2.16764	3.7373
Grm3	Ift27	Psmc4			Slc12a2	-1.58126	0.893835	3.34596	-1.719
Slc12a2	Parp4	Cadm1			Sfxn5	-2.43104	3.71532	0.515684	0.330914
Sfxn5	Pyhin1	Vapb			Kalrn	-2.446	-1.50898	-3.86783	7.40126
Kalrn	Trip10	Trnt1			Madd	-1.12657	-3.70104	-2.131	3.46247
Madd	Arhgap28	Grm7			Cldn11	-0.824774	-0.131212	3.78719	-1.30889
Cldn11	Ltbp1	Asl			Cacna2d2	-2.59656	-1.05127	-2.48282	5.60107
Cacna2d2	Fat3	Rundc3a			Hspa12a	-5.42263	3.71283	-5.64892	7.27325
Hspa12a	Tgfb1	Acbd6			Cd200	-2.44982	-0.0113201	-3.25207	5.56937
Cd200	Hbb-b1;Beta-s	Tars2			Camkv	-1.0187	-1.28157	-3.70684	9.12909
Camkv	Tap1	Coro2b			Ngef	-4.64782	0.781176	-4.5372	6.96598
Ngef	Col8a1	Aldh18a1			Prkar2b	-1.00379	-2.87637	-1.29169	3.93114
Prkar2b	Amt	Grik3			Atp2a3	3.49478	0.128981	0.192396	-1.41594
Atp2a3	Gmip	Ddx3x			Pde10a	-1.45205	-0.190147	-1.89104	3.7679
Pde10a	C1qb	Slc3a2			Rab3c	-2.94632	-1.11008	-3.03119	6.45409
Rab3c	Chga	H2bc1			Fbxo2	-3.42843	3.9559	2.83932	-2.54795
Fbxo2	Loh12cr1	Crtac1			Camk2b	-1.31881	0.182299	-2.21368	4.30956
Camk2b	Fut9	Uqcrb			Inpp4a	-2.61986	-3.21946	-3.23631	5.01692
Inpp4a	Pacsin3	Ppm1a			Islr2	-0.324469	0.0505543	-3.29728	4.20472
Islr2	Ube2d1	Hprt1			Ina	-4.50929	-4.48315	-1.45247	6.2019
Ina	Ftsj1	Gcdh			Synpo	-0.0499363	3.46323	0.759113	-1.02532
Synpo	Hba-a2;Hba-a1;Hba	Ddah2			Grm2	-1.51465	-1.66454	-2.19562	4.64235
Grm2	Lipa	Calr			Srcin1	-5.62385	-4.62894	0.913439	4.00733
Srcin1	Noa1	Mark2			Arl1	-1.70531	-4.75099	-4.31631	4.32863
Arl1	S100a6	Wasf3			Sipa1l1	-3.11625	-2.13429	-1.46744	3.67823
Sipa1l1	Cald1	Mlycd			Scn3b	-0.708071	-1.72862	-2.39501	4.57559
Scn3b	Srxn1	Flii			Ncs1	-3.45402	2.60338	-3.74487	4.77173
Ncs1	H6pd	Snap29			Aqp4	-0.262114	4.23227	0.262804	-0.281517
Aqp4	Pgm5	Pls3			Cnr1	-0.471916	-0.607966	-1.97303	3.79304
Cnr1	Sh3bp1	Csnk2b			Bsn	-2.12869	-1.34786	-3.6472	6.7622
Bsn	Cybrd1	Atic			Actn2	-0.821663	-0.677473	-1.91658	3.60553
Actn2	Tmem50a	Lrfn4			Oplah	-3.06955	6.52008	-0.353655	0.388611
Oplah	C4b	Cdk16			Plcb1	-5.49186	-3.5768	-0.760391	5.62544
Plcb1	Csad	Ppid			Diras2	-0.421524	-0.94911	-3.20839	6.80909
Diras2	Mocs2	Abhd3			Col1a2	-2.67658	2.21289	3.42537	-2.53253
Col1a2	Nol4	Slc12a5			Prkar1b	-3.00812	-1.14423	-2.24756	5.57214
Prkar1b	Atp13a2	Begain			Acot11	-0.791048	3.39567	1.00056	-0.794386
Acot11	Kcnq2	Suclg1			Rps6ka2	-2.06255	-2.73665	-1.82477	4.5536
Rps6ka2	Cd109	Ykt6			Neto2	-4.78437	-3.24346	-1.46364	5.1757
Neto2	Lrrc25	Dlgap4			Hpcal4	-1.63601	-1.17818	-2.93811	6.83192
Hpcal4	Tmem123	Map2			Snca	-1.71219	-2.4356	-2.03912	5.14787
Snca	Slc38a2	Xkr4			Nrbp2	-5.04158	1.37552	-1.75032	3.33202
Nrbp2	Igsf11	Scn1a			Glrx5	-2.01784	-3.599	-3.37075	4.38167
Glrx5	Pcdh9	Acot10			Sv2a	-5.55565	-4.83633	0.287445	4.80028
Sv2a	Amz2	H2bc14			Pten	-1.39298	-5.30235	-5.19711	6.26265
Pten	Gtf2h2	Vps18			Pgls	-0.747395	-8.48331	-2.44665	3.54594
Pgls	Rpusd2	Sh3glb1			Exog	-2.50029	-5.06867	-4.60203	5.69318
Exog	Mrfap1	Vps11			Cntnap2	-1.57479	-0.82666	-2.82167	6.99071
Cntnap2	Ptgs1	Actc1			Bdh1	-6.84478	-1.13547	-2.22109	4.87449
Bdh1	Mgat1	Vcp			Ccdc136	-1.79838	-1.30945	-2.35446	5.06947
Ccdc136	Odz2	Mthfd1l			Arhgef6	4.8733	-0.246151	1.53378	-2.87893
Arhgef6	Rabif	Idh2			Fxyd6	-2.87382	-1.04814	-4.13511	6.79091
Fxyd6	P2rx4	Anxa7			Ptprn2	-1.30858	-0.672069	-2.25271	3.77202
Ptprn2	Lyz1	Katnal1			Cacna1a	-0.169308	-1.15673	-1.32921	3.73649
Cacna1a	Il1rap	Selenoi			Lamp2	3.37029	0.187185	0.585564	-2.29072
Lamp2	Igf2bp1	Purb			L1cam	-1.6334	-1.59917	-4.58546	8.95925
L1cam	Mapk14	Vps13c			Sorbs2	-3.67934	4.90738	0.669292	0.17712
Sorbs2	Nell2	Htt			Dlg4	-3.75765	0.26442	-2.1694	3.60368
Dlg4	Ptpn13	Got1			Stx1b	-6.54192	-1.39101	-0.873514	4.2236
Stx1b	Plekho2	Rpn1			Gnaz	-0.646387	0.30076	-2.33015	4.47176
Gnaz	Cln3	Tbcel			Cnp	-1.44862	1.44862	5.97875	-4.1894
Cnp	Arg2	Atp2a1			Plxnd1	-0.235016	-3.66664	-2.60936	4.30452
Plxnd1	Plek	Fasn			Atp2b4	-2.06444	4.93733	-0.365618	0.958679
Atp2b4	Cacna1c	Gprin3			Gstm1	-0.813354	3.97126	0.390034	-0.20615
Gstm1	Ctbs	Gak			Nefl	-2.63127	-2.41846	-1.99381	7.04085
Nefl	Gsdmdc1	Psmc6			Phyhip	-1.12793	-1.15275	-1.97306	5.16099
Phyhip	Podxl2	Wfs1			Gdap1	-5.747	-6.17827	0.583653	5.4389
Gdap1	Ifit1	Dhodh			Src	-3.16835	0.43557	-2.38047	3.88292
Src	Hspb8	Pgm2			Tmem163	-4.58802	-5.20519	4.78137	-0.852919
Tmem163	Pstpip1	Ndufs7			Cadm3	-5.6448	-2.09374	0.308735	3.92537
Cadm3	Acox3	Coq6			Prdx6	-0.0278454	3.67814	0.853889	-1.30933
Prdx6	Gmfg	Sorcs2			Gabrb3	-1.19109	-1.35135	-2.21917	4.32229
Gabrb3	Afap1	Acadsb			Mras	-2.76745	-2.71635	-1.1197	3.92256
Mras	Rbp1	Hacd3			Sgip1	-5.42772	-3.88557	-0.468929	4.16593
Sgip1	Mapksp1;Lamtor3	Gk2			Necab1	-1.55932	-1.34491	-0.737701	4.07169
Necab1	Ifitm3	Grm8			Cpt1c	-3.90383	-2.61927	-2.56645	4.25414
Cpt1c	Fbxo21	Ndufa9			Sirt5	-3.06041	0.25709	-4.25621	3.63748
Sirt5	Ccdc102a	Pgs1			Kcnab2	3.373	-0.70549	-1.90605	0.281774
Kcnab2	Tbxas1	Ppp1cb			Tsc2	-1.32519	-2.19098	-3.08938	3.79341
Tsc2	Bckdhb	Stam			Plch2	-2.40714	-5.07688	-2.24827	4.09173
Plch2	Sema4g	Pag1			Nfasc	-2.65438	-1.13077	-1.71834	3.43832
Nfasc	Cxcl14	Uchl3			Mbp	-0.377214	-0.740099	9.3031	-3.11139
Mbp	Nagpa	Osbpl1a			Ckmt1	-1.03728	-1.14679	-1.31412	4.7857
Ckmt1	Arap2	Mrps27			Rin1	-0.616474	6.04155	1.21691	-1.66694
Rin1	Hk3	Cacng2			Stx1a	-0.507036	-2.32023	-7.0286	11.3418
Stx1a	Iqce	Lpcat4			Tppp	-3.35929	-4.51791	5.16637	1.23488
Tppp	Mrc1	Slc7a5			Pcsk2	-0.560865	-1.12987	-2.99235	4.65333
Pcsk2	Cd180	Sort1			Cxadr	-7.51199	0.598885	-3.39271	8.01385
Cxadr	Spock1	Aprt			Rgs7	-4.87131	0.150913	-2.45989	5.97451
Rgs7	Cd72	Sh2d5			Cntfr	-4.45288	-2.93166	-0.18577	4.03901
Cntfr	Pbxip1	Eif3j1			Plcxd3	-1.43188	-1.36464	-2.13574	4.87199
Plcxd3	Lrfn1	Cyc1			Dnm1l	-0.715506	-0.40864	-3.08025	5.42385
Dnm1l	Rnf157	Septin8			Cpne4	-1.05179	-0.76911	-3.69789	5.44832
Cpne4	Cxx1b	Adrbk2			Gltp	1.74182	-2.51308	3.82317	-2.60426
Gltp	Alyref2;Refbp2	Scarb2			Prkce	-2.57482	-1.32198	-4.20846	7.67389
Prkce	Lcorl	Mtmr9			Ica1	-2.09238	-2.32653	-2.64559	5.16512
Ica1	Pla2g6	Shmt2			Lpgat1	-3.03491	-4.29063	-3.6544	4.49276
Lpgat1	Csf1r	Mfsd4a			Nlgn1	-4.33965	-2.07147	-0.97933	3.72555
Nlgn1	C530008M17Rik;Kiaa1211	Dync1li2			Slc25a44	-0.56748	-3.42994	-2.91844	4.0996
Slc25a44	Fam49a	Syt17			Gnai1	-5.50638	-4.22924	0.956425	5.54739
Gnai1	Dhrs3	Pip5k1a			Cask	-1.45109	-0.0507393	-2.04586	3.79863
Cask	Hck	Prkab2			Daam2	-4.99945	6.71981	6.34628	-5.53007
Daam2	Hspb1	Lrpprc			Syn3	-0.972412	-1.56209	-4.66352	7.78084
Syn3	Tgm2	Cpt1a			Fam131b	-3.57611	-2.0494	0.288366	3.45008
Fam131b	Mast1	Atp5f1b			Cacna1e	-2.91443	-2.01025	-3.31951	6.45561
Cacna1e	Calml4	Nudt5			Add2	-5.34583	-6.36545	-2.82587	9.12437
Add2	Lrmp	Elmo1			Pclo	-0.752798	-1.8697	-3.91582	8.51626
Pclo	Anpep	Arl6ip5			Sdhc	-2.44745	-5.62709	-4.73982	4.99357
Sdhc	Tor4a	H2ax			Acsf2	1.26802	3.46084	-0.54084	-1.2814
Acsf2	Cspg4	Gga3			Rhoc	3.53889	1.37247	2.01486	-3.90178
Rhoc	Ephb2	Pld3			Gls	0.387478	-1.15261	-1.68807	3.51364
Gls	Bai3	Plppr4			Rph3a	-0.877123	-0.934263	-4.83054	7.26557
Rph3a	Aass	Snta1			Cpne6	-1.14756	-0.421553	0.131424	3.50491
Cpne6	AW551984	Iqsec2			Syngap1	-3.28259	-1.78679	-2.31518	7.04996
Syngap1	Sema3c	Atp5f1c			Chl1	-5.24927	3.19121	-5.58295	7.88727
Chl1	Erbb4	Gdi1			Brsk2	-1.1748	-1.47327	-1.96081	4.64072
Brsk2	Evi2b	Tsr2			Hspa2	-2.69639	4.80466	2.35605	-2.29414
Hspa2	Clk4	Atp2a2			Sncb	-0.336147	-0.394749	-3.13332	4.50988
Sncb	Oas1a	Lrrc15			Prune2	-1.85247	3.99974	3.00812	-2.95947
Prune2	Sybu	Ptpn23			Grm5	-1.41882	-2.75211	-1.60407	5.08596
Grm5	Syt6	Mmut			Pacsin1	-3.34794	1.51137	-3.11453	7.39867
Pacsin1	Mea1	Srprb			Trio	-1.97769	-2.69944	-0.855841	3.42442
Trio	Itgal	Dctn2			Mog	-0.559504	-0.352932	4.61961	-1.00286
Mog	Kiaa1045;N28178	Atp1a2			Kcnd2	-2.43935	-1.2246	-1.6261	4.19142
Kcnd2	Rel	Acad9			Plxna4	-4.14802	0.355604	-4.0537	7.13484
Plxna4	Mt3	Mapre3			Arhgap26	-1.01955	-1.59904	-2.7176	3.43088
Arhgap26	H2-K1	Hist2h2aa1; Hist2h2aa2			Adcy5	-3.782	-1.7754	-2.16456	4.26448
Adcy5	Arhgap30	Ptpn11			Wasf1	-6.53397	-6.65886	1.3603	4.81161
Wasf1	Thsd7a	Ahcy			Gad2	-4.10832	-1.08355	-1.72113	7.07511
Gad2	Trim5	Ndufs2			Dync1i1	-4.43442	-1.91119	-2.26936	7.2343
Dync1i1	Sp110	Fahd2			Slc8a1	-0.709776	0.0247459	-2.06897	3.57217
Slc8a1	Creg1	Dsp			Gdap1l1	-7.65778	-2.4117	-1.09424	5.26513
Gdap1l1	C5ar1	Mtap			Epb41l1	-2.42001	-3.29602	-0.727795	4.45351
Epb41l1	Xdh	Eloc			Ppp3cb	-0.645781	-0.441505	-2.33977	3.67507
Ppp3cb	Vav1	Fcsk			Clvs1	-0.128189	-0.871954	-3.3905	6.20886
Clvs1	Hmox1	Adgrl2			Syngr3	-0.935194	0.138849	-1.8102	4.48264
Syngr3	Mrps16	Gna11			Camkk1	-3.98716	-1.99334	-1.16658	4.6717
Camkk1	Dock2	Krt75			Syt1	-1.34029	-0.36075	-3.99054	8.68876
Syt1	Pcp4l1	Hist2h2bb			Sirt2	-0.981312	0.981312	3.53025	-2.40021
Sirt2	Dnajc1	Cnrip1			Ppp1r1b	-0.708036	-1.04857	-0.482609	3.91273
Ppp1r1b	Dos	Cacybp			Agap2	-1.92972	-0.59255	-4.18976	5.07964
Agap2	Ablim1	Sirpa			Itpr3	5.53738	-2.05415	2.77142	-3.66874
Itpr3	Myl6b	H3-5			Enpp6	-0.536671	-1.45938	6.73803	-3.75985
Enpp6	Gusb	Ndufb11			Slc4a4	-4.32752	4.66083	-2.0595	3.26869
Slc4a4	Ifi47	Gsk3a			Mob4	-2.60897	-3.36456	-2.22633	3.65434
Mob4	Lman2l	Gabra5			Ncam1	-6.03937	-1.18891	-0.677734	3.34749
Ncam1	Dera	Sgta			Cttnbp2	-4.26692	1.66815	-2.50772	4.00659
Cttnbp2	Satb2	Rab8b			Trim2	-4.76923	-0.455101	-1.60931	4.61148
Trim2	Pld4	Uggt1			Mblac2	-1.16045	-0.937321	-2.57234	4.22918
Mblac2	Alox12l;Alox15	Ppp3ca			Gda	2.88833	-4.54447	-3.53298	4.12032
Gda	Gpr84	Gpx4			Dmxl2	-1.27478	-0.00850105	-1.91048	3.79056
Dmxl2	Gadd45gip1	Rptor			Clu	-1.61956	4.02742	-0.44438	1.18943
Clu	Acad10	Pof1b			Ttc9	-5.16601	-1.42476	-0.75375	3.84335
Ttc9	Reep1	Snap47			Myh14	-3.81848	4.25406	3.29929	-2.35463
Myh14	AI607873	Atp6v1g2			Kif5c	-1.59007	-0.820124	-1.29169	3.7111
Kif5c	Mettl7a1;AB099516;Mettl7a2;Ubie;Mettl7a2-Higd1c	Syne1			Tpm1	-1.25552	3.80299	1.90111	-1.57483
Tpm1	Arhgap33	Usp9x			Dlgap1	-3.13503	-1.04805	-2.67678	5.14412
Dlgap1	Lyn	Timm9			Shank1	-0.94158	0.597816	-1.94317	3.53573
Shank1	Osbpl6	Ubr4			Gabbr1	-1.03998	-1.63853	-2.84048	4.89567
Gabbr1	Mmp12	Cox15			Ly6h	-1.74379	-0.469936	-2.45554	4.64714
Ly6h	Pawr	Coro1b			Hapln1	-0.937475	-0.695635	0.0931301	3.57591
Hapln1	Irg1	Uba1			Gfap	-2.97707	4.72257	2.49387	-2.59471
Gfap	Phyhd1	Atp6ap1			Snap25	-3.65943	-2.94331	-4.66015	8.62401
Snap25	Lcp2	Calcoco1			Hsd17b11	3.58471	1.05017	0.918345	-3.21015
Hsd17b11	Fam151b	Aldoc			Acot2	0.121244	4.29081	0.308479	-0.437904
Acot2	Cygb	Psma8			Ddc	-3.40302	-3.21367	3.59298	2.89995
Ddc	Btk	Maip1			Nrxn1	-6.16506	-2.0661	-1.98318	5.59373
Nrxn1	Timm8a1	Lingo2			Dlg3	-3.94913	-1.29283	-1.17874	3.63398
Dlg3	Stard10	Ankrd63			Itpr2	-0.0151405	0.0151405	3.49385	-3.89464
Itpr2	Slc37a2	Dgkb			Plxna3	-1.16455	-0.441158	-2.5372	4.62915
Plxna3	Fam169a	Ubxn6			Atcay	-7.98568	-7.62515	2.6468	6.24838
Atcay	Ptpn18	Katnb1			Gnao1	-2.99526	-1.80156	-3.05191	7.49013
Gnao1	Ifi204	Cdh2			Slc2a1	-0.4519	3.42089	0.836649	-1.01908
Slc2a1	Slfn1	Vdac2			Stxbp1	-2.03917	-1.08589	-1.24179	4.50636
Stxbp1	Wdfy4	Smap1			Zc2hc1a	-4.81747	2.35803	-3.08005	4.81481
Zc2hc1a	Pycard	Anxa2			Sorbs1	-2.74566	3.44512	0.596655	-0.166944
Sorbs1	Rbm47	Vps33a			Gria3	-4.37519	-2.75739	0.0425053	4.40781
Gria3	Wdr24	Map6			F3	-2.88002	3.59487	3.45348	-3.80407
F3	Parvb	Pde4d			Erc2	-2.28739	1.23552	-3.29163	3.59024
Erc2	Rin3	Pptc7			Clybl	1.19183	3.96482	-0.970829	0.0916596
Clybl	Alox5	Cc2d1a			Fmnl3	3.53313	0.264477	-0.298266	-1.81641
Fmnl3	2310035C23Rik	Aak1			Slc25a22	-2.11539	1.47302	-2.25101	3.51765
Slc25a22	D430041D05Rik	Slc25a25			Ptprd	-4.67663	-2.1831	-0.814245	3.3491
Ptprd	Pcp4;Igsf5	Dhrs7			Psd3	-2.9504	-0.148642	-1.57845	4.58735
Psd3	Pvrl3	Chmp4b			Slc16a1	0.11932	4.55045	1.66447	-1.84158
Slc16a1	Tcirg1	Vac14			Dnajc6	-3.70111	-3.19941	-2.4942	6.85403
Dnajc6	Hnrpdl	Rars2			Fsd1l	-5.52114	0.99028	-3.04074	5.22454
Fsd1l	Asap2	Gmppb			Syp	-3.24856	-1.34499	-1.72661	6.46041
Syp	Tbr1	Copg2			Pdxp	-3.34077	-2.39163	-1.47718	4.64846
Pdxp	Cd59a	Eif6			Lmtk3	-1.42274	-3.34007	-1.50914	4.91233
Lmtk3	Pdlim4	Vamp1			Camsap3	-1.74662	-3.09822	-2.89039	6.88779
Camsap3	Slc6a15	Galk1			Ntm	-3.44198	-1.02909	-1.50401	4.36591
Ntm	Bgn	Ehd3			Actr3b	-3.15336	1.10719	-2.52706	4.99654
Actr3b	Il16	Aplp2			Snph	-3.70347	3.26861	-3.81914	3.88616
Snph	Phkg2	Rabgap1
	Ifih1	Nsdhl
	Rims2	Mthfd1
	Lyz2	Slc10a4
	Efha2	Ddt
	Pitpnm2	Cacnb4
	Zfp644	Prrt3
	Siglec1	Krt77
	Arpp21	Bphl
	Dhx57	Psmd5
	Naip2	Relch
	Cd84	Dpp3
	Med10	Pak3
	Hecw1	Krt1
	Ccdc39	Rab22a
	Slc2a6	Rtn3
	Mcam	Ggt7
	Kirrel	Pgam5
	Samd9l	Camk2d
	Mns1	Icam5
	Rab11fip1	Abi1
	Nmnat1	Pygb
	Tyrobp	Cpne2
	Kiaa1841	Chrm4
	Rnf213	Hspa12b
	Sugp2	Tenm2
	Casp8	Nfs1
	Gucy1a2	Pdlim5
	Actl6b	Dnaja3
	Tmeff1	Ndufa2
	Kif21b	Pycr3
	Qki;Qk	Mri1
	Lrp2	Snx30
	Samsn1	Ankrd34b
	Slfn5	Tuba3a; Tuba3b
	Tapbp	Shisa4
	Ighmbp2	Cdh10
	Cd48	Aldh1l2
	Spa17	Csde1
	Col11a1	Arhgap21
	Alb	Acsf3
	Scg5	Acacb
	Jam2	Pak1
	Gm4902	Acad8
	Sdc4	Pdk2
	Tlr13	Naca
	Rsph4a	Pgrmc2
	Epha7	Poldip2
	Tmem151b	Tln1
	Nid1	Epdr1
	Gulp1	Ubqln2
	Ankrd40	Asrgl1
	Plod2	Tsg101
	Plcg2	Cct7
	Anks1	Slc7a10
	Map9	Copb1
	Ccdc120	Fyn
	Glce	Cmtm4
	Ctsh	Kirrel3
	Gbp4	Ca4
	Psd	Slc9a7
	Hspg2	Cops5
	Hook1	Dmwd
	Map3k5	Vat1
	Pltp	Aifm1
	Fam38a;Piezo1	Acta2
	Rnasel	Tmem121b
	Slc16a3	Apoo
	Rasgrf2	Numb
	Celf5	P2ry12
	Sash3	Necap1
	Tmem35	Lman2
	Dvl1	Adora2a
	Mcl1	Ncstn
	Rsph1	Dtymk
	Wdr19	Rmnd5a
	Irgm2	Grm1
	Apc2	Pik3r1
	Mndal	Pccb
	Ksr2	Fabp5
	Plin2	Pfkp
	Tceal5	Dtd1
	Cd63	Clptm1
	Ldlr	Nisch
	Myo9b	Mpp6
	Robo1	Rcan1
	Zfyve9	Pmpca
	Fbll1	Nt5c
	Rilpl2	Eci1
	Flnb	Galc
	Hpgds	Asah1
	Kif6	Vps50
	Plaur	Stx6
	Atp5s	Afdn
	Ncf2	Eif3l
	Plxdc1	Calm2
	Emr1	Me3
	Rttn	Snx4
	Lilrb4;Gp49a	Pcyt2
	Pde7a	Ajm1
	Man2a1	Slc2a13
	Pcdhga8	Palm2
	Dok1	Ampd3
	Xpr1	Unc13b
	Plau	Actbl2
	Mgat5b	Rab30
	Fbxo11	Nck1
	Fat4	Plxnb1
	Psip1	Txnl1
	F13a1	Nipsnap3b
	Skap2	Arfgap1
	Snx33	Snx27
	Sulf2	Atp5md
	Rab3il1	Map2k1
	Gna14	Tubg2
	Bcl11b	Gsdma3
	Znf512b	Pacs2
	Pcyt1b	Ncan
	Ripk1	Arpc3
	Itga4	Lrrtm2
	Chst10	Cntn4
	Sts	Kctd12
	Kiaa1239	Atp6v1f
	Odz1	Gabrb1
	C1qc	Surf1
	Uaca	Slc25a5
	P2rx7	Micu3
	Slc9a9	Actn1
	Dok2	Kbtbd11
	S100a10	Wdr7
	Itih5	Sdr9c7
	Itgb4	Clcn4
	Ptbp2	Adprs
	Trim25	Rhoa
	Marco	Rtcb
	Cybb	Appl2
	Prr3	Hace1
	Rasa4	Mink1
	Ifit3	Serpinb1a
	Scd2;Scd3	Acaa1b
	BC006779	Ndrg2
	Met	Dnajb1
	Xiap	Cand1
	H2-D1	Hspa5
	Fars2	Atg5
	Spin1	Abat
	Ccrn4l	Skt
	Pdlim1	Dlgap2
	Gvin1	Strn3
	Arhgef4	Rpl13
	Cplx1	Tuba1a
	Epha3	Slc25a10
	Thg1l	Mlst8
	Serpinb10	Gps1
	Hvcn1	Psmc3
	Ly9	Gng3
	Ncf4	Ogt
	Dock8	Rabggtb
	Minpp1	Prrt2
	Notch2	Slc12a6
	Pde4b	Pdk3
	Slc26a11	G6pdx
	Osbpl5	Cct3
	Bin2	GOLGA7B
	Synpo2	Cndp2
	Spp1	Isoc1
	Ndnf	Adh5
	Unc93b1	Elob
	Inpp5d	C1ql3
	Plxnb3	Cryz
	Mt2	Bcap29
	Kiaa0284	Agpat4
	Pdzrn3	Rmnd1
	Arhgap4	Rars1
	Lamb2	Nptx1
	Alkbh8	Rad23b
	Elavl4	Rab18
	Fbn2	Psmb7
	Fam129a	Ppa2
	Hnrnpd	Txnrd1
	Il1rn	Nccrp1
	Dnase2a;Dnase2	Atp5pb
	Leprel1	Hsdl2
	Ak7	Pigs
	Slc7a7	Cacng3
	Fabp4	Mff
	Colec12	Hsp90ab1
	Tmem175	Tomm20
	2410002F23Rik	Pdha1
	Aim2	Mtor
	Raph1	Bcap31
	Irs2	Arfip2
	Saa3	Tcp1
	Tlr7	Glul
	Mtmr7	Tollip
	Ano10	Gnal
	Cav1	Rab3b
	Msl1	Lrrc4b
	Osbp2	Mtatp6
	Rcsd1	Vcpip1
	Afp	Slc9a1
	Ctsc	Emc1
	Cd36	Arhgap23
	Mtif3	Atp6v1e2
	Gpnmb	Arl8a
	Fam108c1	Tiprl
	Rem2	L2hgdh
	Ano8	Epb41l3
	Cd99l2	Chat
	Capn7	Stat1
	Ldhd	Vps26b
	Fam134a	Psma3
	Pram1	Mydgf
	Irf8	Znrd2
	Mpeg1	Vps29
	Sparc	Krt5
	Stxbp2	Dagla
	Ptprc	Vps4a
	Cyth2	Prps1
	Elp2	Ppp2r1a
	Tax1bp3	Nedd4
	Slc17a5	Mrps23
	Tagln	Rps5
	Dgkh	Gspt2
	Psd2	Clip1
	Fam107a	Nudt10
	Stap1	Ndufa6
	Fstl1	Diras1
	Palm3	Sik3
	Dctpp1	Cbr3
	Tgtp	Cyria
	Meig1	Rdx
	Clca1;Clca2	Acot9
	Cnn2	Syngr1
	Lphn1	Bcl2l13
	Ccdc40	Sncg
	Alox5ap	Rab27b
	Ctnnal1	Vamp7
	Flnc	Blmh
	Stom	Slc24a4
	Lppr3	Pgm3
	Cln5	Pdcd10
	Klhdc10	Syt3
	Slc16a7	Gpr158
	Arl4c	Carm1
	Mfi2	Gsr
	Snx32	Hsd17b10
	Hyal2	Trappc4
	Purg	Kif21a
	Slc11a1	Cdipt
	Mprip	Wipf3
	Mef2a	Fkbp8
	Cobll1	Adgrb1
	Ccsmst1	Acsl3
	Galk2	Rnf214
	Dhdh	Gas7
	Plekha7	Cntn1
	Brf1	Itgb8
	Dusp15	Abhd17a
	Gan	Ndufc2
	Celf4	Cct6b
	Pik3ap1	Ak1
	Ica1l	Xpo7
	Prex2	Git2
	Ttll1	Ndufb10
	Stab1	Slc25a42
	Sin3b	Shank3
	Arhgef10	Nefh
	Xpa	Mat2b
	Rab32	Aldh1b1
	Pak7	Tjp1
	Galns	Gstp2
	Pdgfra	Cdc37
	Kcnj3	Rgs9
	Fmn2	Cct8
	Dynlt3	Mical3
	Fcho1	Mrs2
	Sqrdl	Ndufb4
	Map1lc3b;Gm6055	Hsd17b13
	Lbp	Pdhx
	Man2b2	Mapk8
	Fcgr2b	Aldh1a1
	Dtx3l	Rpn2
	Efemp2	Nt5e
	Aif1l	Gapdh
	Bbs4	Eif5a
	Parp14	Aldh1a7
	Sema6a	Tgm3
	Khdrbs2	Ech1
	Ugt8	Nme2
	Slit1	Cplx2
	Magi3	Fam136a
	Prkcq	Stk32c
	Chd5	Gfra2
	Cp	Traf3
	Rbks	Cyld
	Gtdc1	Abcb8
	Lgals9	Akr1b7
	Zfp238	Lrp1b
	Slc43a2	Slc1a2
	Cd14	Hcn2
	Ptrf	Cox5a
	Wnk3	Armc8
	Kcnt2;Kcnt1	Gucy1a1
	Sez6	Gdpd1
	Gprasp2	Tmem143
	Pml	RTRAF
	Bcl11a	Rps2
	Ranbp6	Synj2bp
	Meis2;Meis1	Rogdi
	Cd40	Septin11
	Clmp	Glrx3
	Larp6	Psmb6
	Faap100	Hagh
	Ralgps1	Sucla2
	Adam8	Cyp46a1
	Slc33a1	Mdh1
	Yap1	Mapre2
	Vrk2	Mapre1
	Wipf1	Ttyh3
	Gm1568	Gsdma2
	Nsg2	Tenm1
	Fermt3	Cpt2
	Spnb4	Rimbp2
	Abi3	Map4
	B3gat3	Vps35
	Clec7a	H2bc11; H2bc13; H2bc15; H2bc7
	Synm	Shisa7
	Gemin6	Hars1
	Txndc17	Sfxn1
	Clec4n;Clec6a	Commd3
	Rnf219	Cox6c
	Ston1	Cfl2
	Dnal1;Dnalc1	Bin1
	Aim1	Rap2b
	Mcf2l	Sh3glb2
	Shroom3	Srgap2
	Ablim3	Fbxl16
	Col1a1	Wars1
	Glipr2	Kif2a
	Ncf1	H2bc12
	Folh1	Pip5k1c
	Ttbk1	Arrb1
	Wipf2	Arhgdia
	Palld	Suclg2
	Trex1	Slc6a11
	Chgb	Ociad1
	Trip6	Septin5
	Med24	Myo6
	Wsb2	Epn2
	Ifi202	Ppp2r2c
	Ccna2	Timm23
	Nadk	Cpe
	Cep128;4930534B04Rik	Arl15
	Rgma	Pdyn
	Rbfox2;Rbfox1	Hecw2
	Kank1	Afg3l2
	Scn2a1	Napg
	Gucy1a3	Aifm3
	Unc119	Gapdhs
	Epha2	Ubtd1
	Garnl3	Spr
	Aldh1a2	Ppox
	Pvalb	Actr1a
	Trim62	Paics
	Ptpn7	Irgm1
	Cyba	Rab11a
	Kndc1	Gnas
	Igfbpl1	Jup
	Zc3hav1	Erlin2
	Grb10	Myh9
	Wipi2	Lysmd2
	Lgals3bp	Dap3
	Pdlim7	Akr1e2
	Trp53i11	Gpsm2
	Psmb9	Prdx3
	Ncor1	Tmem256
	Ifit2	Lancl1
	Scube1	Gde1
	Tpcn2	Fermt2
	Zdhhc6	Slc30a9
	Pipox	Ap2a1
	Rac2	Ppp2r5c
	Adamts5	Adss2
	Ccdc88b	Ntng2
	Ccdc92	Smyd5
	Klhdc2	Ppp6c
	Grn	Adprh
	Ap1s2	Mfsd6
	Pars2	Prkar2a
	Dtx3	Slc6a6
	Hp	Ndufaf3
	Fbln2	Coa3
	Gpsm3	Myl12b
	Clstn3	Hnrnpa2b1
	Nbeal2	Rab33b
	Irak4	Gabra3
	H2-Ke2;Pfdn6	Acp6
	Mgst1	Rack1
	Sp100	Cops3
	Aes	Zzef1
	Igfbp2	Lap3
	Adipoq	Acyp1
	Milr1	Capn1
	Igsf3	Psmd14
	Echdc3	D1Pas1
	Scg2	Chordc1
	Tgfbr2	Stoml2
	Naga	Rps6ka1
	Cd86	Krt13
	Steap4	Tomm40l
	Slc25a18	Cpne8
	Snx11	Hpcal1
	Cpq	Ap1m2
	Ttc3	Arf5
	Gprin2	Ndufb7
	Cd68	Nckap1
	Serpinb2	C2cd5
	Zfp334	Acat1
	Trim46	Grb2
	Sppl2a	Coa7
	Stfa3	Tpi1
	2700081O15Rik	Hnrnph2
	Nckap1l	Mpc2
	Ube2e3;Ube2e2	Krt80
	Lpcat2	Smcr8
	Aagab	Dsg1b
	Grip2	Tsn
	Mphosph6	Ap2s1
	Def6	Iglon5
	Folr1	Kpnb1
	Plekhg1	Btbd17
	Enc1	Ahsa1
	Enpp2	Oga
	Lilrb3	Lrrtm1
	Rltpr	Pip4p2
	Cav2	Ntrk3
	Morn4	Atp6v1h
	Bcor	Rhot2
	Tlr8	Slc2a3
	Ecel1	Krt12
		Fth1
		Pkm
		Mapk1
		Cmpk1
		Cops8
		Krt6a
		Hist1h2af
		Arhgef12
		Aldh3a2
		Rgs20
		Pdia4
		Stxbp3
		Ttc1
		Nfu1
		Hspa9
		Fbxo3
		Tpd52
		Gmppa
		Clic4
		Prep
		Atg2b
		Psmd6
		Ccdc177
		Rab24
		Rnf141
		Ipo4
		Abr
		Cdk14
		Slc25a20
		Dnaja2
		Cnnm1
		Psma7
		Ppp6r1
		Atp6v1g1
		Sod1
		Pitrm1
		Dbnl
		Ppp1ca
		Tmem9b
		Msn
		Adam11
		Dnajb4
		Nipsnap2
		Mtco1
		Rab5a
		Gabrg2
		Picalm
		Pura
		Irgq
		Fam177a1
		Osbpl2
		Dpysl4
		Vdac1
		Gpd2
		Psmc5
		Exoc5
		Dctn1
		Flna
		Mfn2
		Ptges3
		Tenm3
		Mccc2
		Tmx1
		Alg2
		Pgam1
		Hspd1
		Chmp1a
		Gmps
		Ctnnd2
		Sorcs3
		Slmap
		Soga3
		Wbp2
		Msra
		Isyna1
		Sri
		Ddx1
		Stim1
		Flrt3
		Tpbg
		Grik5
		Uchl5
		Pitpna
		Mlc1
		Itpka
		Fgf12
		Ak5
		Echdc1
		Setd7
		Babam1
		Akap12
		Glod4
		Rps6ka3
		Kif1b
		Dync1h1
		Stum
		Timm13
		Mtmr2
		Mtfp1
		Uqcrq
		Sec23a
		Rap2a
		Vps25
		Ezr
		Plaa
		Dync1li1
		Nap1l1
		Lin7a
		Abhd10
		Taok1
		Tm9sf3
		Rps13
		Prnp
		Ctsd
		Tesc
		Grpel1
		Wdr48
		Cox6b1
		Actg2
		Usp7
		Eea1
		Camkk2
		Acat2
		Brinp1
		Tkt
		Uso1
		Trim32
		Gdi2
		Pdpk1
		Mrpl12
		Atp5f1d
		Scfd1
		Cd47
		Ndufs1
		Cul2
		Crat
		Vps13a
		Timm29
		Akr7a2
		Ckap4
		Clip2
		Slc18a3
		Krt4
		Epb41
		Atp5mg
		Ptpn9
		Acaca
		Psmd13
		Mtmr1
		Ccny
		Coq3
		Sar1a
		Cisd1
		Dctn5
		Vapa
		Agk
		Tubg1
		Pip4k2c
		Exoc8
		Thnsl1
		Git1
		Cdc42
		Acsl6
		Gsto1
		Opa1
		Vps33b
		Sec61a1
		Slc25a3
		Ctbp1
		Prune1
		Erp44
		Hsp90aa1
		Appl1
		Clcn6
		Cat
		Clcn3
		Arpc2
		Get4
		Cpne3
		Ndrg3
		Slc25a4
		Pnp
		Dip2b
		Ptk2
		Psmb2
		Lrpap1
		Sh3gl1
		Chkb
		Fabp3
		Marchf5
		Olfm2
		Dlg1
		Pgam2
		Cops7a
		Gba
		Cryzl1
		Csrp1
		Septin2
		Them4
		Slc6a1
		Kcnt1
		Mat2a
		Retreg2
		Gnb1
		Aldh8a1
		Rala
		Ndufs6
		Lmna
		Clic1
		Impact
		Ptges2
		Pak2
		Myl6
		Copb2
		Tmem30a
		Hint1
		Cltc
		Tpd52l2
		Psat1
		Ywhab
		Ptrh2
		Capn2
		Timm50
		Ide
		Hdhd3
		Lmtk2
		Fkbp1a
		Srm
		Ube2n
		Nsfl1c
		Cyfip1
		Mlec
		Slc12a9
		Ahcyl1
		Thop1
		Cit
		Sec31a
		Anxa3
		Ctnnb1
		Impa1
		Farp1
		Aldh1l1
		Pitpnc1
		Jam3
		Acvr1b
		Csnk1e
		Plpp3
		Eif4e
		Vkorc1l1
		Ddx19a
		Adk
		Acta1
		Trap1
		Pcbp1
		Sdhb
		Ncln
		Mtpn
		Sptan1
		Selenbp1
		Aldh5a1
		Sugt1
		Krt10
		Tpt1
		H2bc4; H2bc6; H2bc8
		Plxnb2
		Osbp
		Hint2
		Acadm
		Hint3
		Cyp2s1
		Pabpc1
		Igbp1
		Gnl1
		Nagk
		Vps26a
		Bcas3
		Ssr1
		Gpr52
		Dlat
		Micu1
		Pacs1
		Strap
		Rab3gap2
		Inpp5a
		Srpk2
		Dgki
		Mtnd4
		Iqsec3
		H3-3a; H3-3b
		Gba2
		Arcn1
		Psma2
		Arfgef1
		Lancl2
		Ttpal
		Unc13c
		Sh3kbp1
		Mmab
		Aldh7a1
		Slk
		Wdr45
		Lgalsl
		Dnpep
		Nit1
		Bcr
		Dld
		Plscr3
		Mtx1
		Ggct
		Ndrg1
		Tab1
		Eps15l1
		Cyb5r1
		Eipr1
		Slc1a6
		Lrrc57
		Krt79
		Prpsap2
		Iqcb1
		Atp6v0a1
		Lrp1
		Gabrb2
		Stx16
		Bmerb1
		Serpinb6
		Dsg1c
		Tagln2
		Xpo1
		Ist1
		Baiap2
		Coro1a
		Arf1
		Sco1
		Rnh1
		Calml3
		Mrps31
		Hadh
		Bmpr2
		Atad3
		Epm2aip1
		Atp5f1e
		Atp6v1d
		Pepd
		Pcbp2
		Pafah1b3
		Stx4
		Pdpr
		Septin4
		Ppa1
		Nme1
		Abcg2
		Slc25a11
		Ap2m1
		Pdhb
		Lmbrd2
		Rftn2
		Ndufb8
		Acadvl
		Snx2
		Uqcc1
		Add3
		Caskin1
		Wdr54
		Synrg
		Mtfr1l
		Cfl1
		Uqcrc2
		Tmem65
		C2cd2l
		Tmx4
		Hpca
		Acaa1a
		Uqcrfs1
		Asphd2
		Itpr1
		Psmc2
		Atp2b1
		Ppib
		Gabarapl2
		Naxe
		Pitpnm1
		Pik3c3
		Hal
		Dynll1
		Rad23a
		Mdh2
		Adcy9
		Ntng1
		Rtn4
		Cep170
		Fhl1
		Abcb9
		Afg3l1
		Mccc1
		Capza2
		Hars2
		Blvra
		Sacm1l
		Gfm1
		Rcn2
		Pls1
		Erp29
		Prdx2
		Lysmd1
		Cops6
		Ube2k
		Slc7a2
		Atp9a
		Marcks
		Hsdl1
		Pmpcb
		Rnpep
		Gpr88
		Epn1
		Atp1b3
		Strip2
		Psme1
		Mapk8ip3
		Tenm4
		Rap1gap
		Sdhd
		Crkl
		Map1b
		H3c1; H3c10; H3c11; H3c8
		Prmt1
		Por
		Kcna2
		Sars1
		Septin6
		Opa3
		Ndufa7
		Lamtor1
		Aspa
		Rasl2-9
		Scp2
		Nol3
		Krt8
		Rpsa
		Mapk3
		Vgf
		Lrtm2
		Pde1b
		Dync1i2
		Rab9a
		Hsp90b1
		Tbcb
		Ap2a2
		Cbr4
		Dnajc5
		Cap1
		Hk2
		Stub1
		Ptcd3
		Srgap3
		Rab5c
		Gk
		Cspg5
		Ppp3r1
		Rab6a
		Ogdh
		Reps1
		Lgi1
		Igsf8
		Arf4
		Rplp0
		Pcyox1
		Ivd
		Rabgef1
		Gstk1
		Anks1b
		Itgav
		Atp5po
		Tsfm
		Pik3r4
		Agap3
		Dhrs4
		Araf
		Ncdn
		Vim
		Rabep1
		Prodh
		Tamm41
		Pdcd6ip
		Aloxe3
		Slc38a3
		Lzts3
		Pck2
		Flot2
		Tuba4a
		Gnai3
		Slc4a3
		Emc2
		Psmb1
		Synpr
		Tmx3
		Efr3b
		Rhot1
		Nsf
		Hyou1
		Agap1
		Psmb5
		Cpm
		Daam1
		Dtnb
		Tm9sf2
		Atg16l1
		Wdr77
		Rab10
		Aars1
		Twf2
		Slc25a13
		Prkar1a
		Idh3a
		Dnajb2
		Gch1
		Ryr3
		Arhgef7
		Kiaa1549
		Prxl2b
		Ftl1
		Synj1
		Eif4b
		Aco1
		Fam126b
		Taldo1
		Aco2
		Maoa
		Map1lc3a
		Hspa4
		Asic1
		Slc30a3
		Cct4
		Vps51
		Gstm5
		Slc22a23
		Timmdc1
		Rab23
		Ado
		Glud1
		Ndufv1
		Abhd12
		Psmd7
		Cs
		Ephx2
		S1pr1
		Ap1g2
		Chrnb2
		Slc25a23
		Cad
		Actb
		Rab7a
		Pam
		Eno1
		Prrt1
		Actr2
		Aldoa
		Krt72
		Lin7c
		Ap3b1
		Acot7
		Klc2
		Mtch1
		Pip5k1b
		Phyhipl
		Adcy6
		Slc4a8
		Rac1
		Heatr5b
		Tom1
		Mpi
		Actr10
		Adam10
		Wdr1
		Spg7
		Thy1
		Akap7
		Nptxr
		Myo18a
		Ndufa13
		Vat1l
		Ache
		Npepps
		Entpd2
		Arl2
		Wdr37
		Agpat5
		Tpd52l1
		Myadm
		Ndufa4
		Krt26
		Osbpl10
		Hibadh
		Psmb4
		Cpne9
		Eef1b
		Ap1g1
		Hccs
		Memo1
		Tfrc
		Ank2
		Alcam
		Plcg1
		Anxa4
		Ap3m2
		Snx1
		Ap1m1
		Usp15
		Eci3
		Eml5
		Tars1
		Kiaa0513
		Rapgef2
		Ube2v2
		Mpst
		Klc1
		Spcs2
		Gmpr
		Cops2
		Kcnj4
		Sec22b
		Arhgap32
		Csnk2a1
		Psmd1
		Gatd3a
		Ube2o
		Prkcd
		Hip1
		Plcd1
		Pfn1
		Ube3a
		Stip1
		Elmo2
		App
		Ndufa11
		Ldha
		Dennd11
		Atp6v1a
		Celsr2
		Cul1
		Gabbr2
		Psmd12
		Ppm1f
		Prkcsh
		Hexb
		Tmem126a
		Eif4a1
		Ppp1r9b
		Napa
		Dynlrb1
		H2ac20
		Atp5mf
		Cct5
		Cul3
		Exoc3
		Ywhag
		Ndufb5
		Fah
		Vps52
		Basp1
		Hip1r
		Rufy3
		Cap2
		Hsd17b12
		Nif3l1
		Lsamp
		Dad1
		Glg1
		Snx6
		Syt7
		Mtnd5
		Gnb4
		Rcn1
		Avl9
		Cltb
		Ppp2r5e
		Elmod2
		Aldh6a1
		Fundc2
		Fkbp4
		Slc25a46
		Oxsr1
		Tbcd
		Vwa8
		Eif5
		Arpc5
		Trappc9
		Endod1
		Rdh14
		Me1
		Pc
		Gaa
		Gsn
		Neo1
		Gng7
		Crk
		Atp6v0d1
		Xpnpep1
		Mt-Cyb
		Nans
		Tdrkh
		Wdr13
		Csnk1a1
		Mapk10
		Becn1
		Ehd1
		Exoc4
		Plec
		Hdhd2
		Eif3e
		M6pr
		Ndufs5
		Ugp2
		Dynll2
		Stmn1
		Sigmar1
		Prkaca
		Nudt3
		Tomm70
		Sptb
		Olfm1
		Slc44a2
		Exoc7
		Septin3
		P4hb
		Hspa8
		Plcl2
		Pgrmc1
		Reep5
		Dusp3
		Pfkm
		Gpc4
		Pitpnb
		Ablim2
		Tmem11
		Zfyve1
		Itsn1
		Agpat1
		Kpna3
		Tnpo3
		Pcyox1l
		Kifap3
		Fam162a
		Kif1a
		Atg7
		Abl2
		Stk11
		Uchl1
		Adgrb3
		Gripap1
		Rgs14
		Ak4
		Exoc6b
		Sdha
		Epb41l2
		Slc25a51
		Lgals3
		Psmd3
		Eif5a2
		Nap1l4
		Kcna6
		Cycs
		Nadk2
		Mtco2
		Cyb5b
		Tnik
		Hspe1
		Lasp1
		Itpa
		Actr3
		Nme3
		Acsbg1
		Gucy1b1
		Ciapin1
		Wdfy3
		Cmpk2
		Vti1b
		Htra2
		Czib
		Psma6
		Tfam
		Serpinb5
		Nlgn3
		Dpysl3
		Ppp1r7
		Acp1
		Bckdk
		Mtch2
		Dars1
		Mtnd1
		Grk2
		Erc1
		Fh
		Ipo7
		Ptk2b
		Rab1b
		Gdpd5
		Evl
		Apoe
		Decr1
		Pdxk
		Cdc42bpa
		Eps15
		Pgap1
		Strn
		Agfg1
		Ppp6r2
		Pgp
		Ddhd2
		Fmnl2
		Hspa1a
		Acsl5
		Lrrc8b
		Nipsnap1
		Myh10
		Tubb2a
		Dbt
		Armc10
		Vps16
		Ptpre
		NARS1
		Acly
		Ckap5
		Ptprj
		Ppt1
		Krt17
		Rab35
		Arhgap44
		Cdk17
		Sfxn3
		Samm50
		Hgs
		Map2k4
		Lnpk
		Atpaf1
		Upf1
		H2ac12
		Bles03
		Naxd
		Lrrc4c
		Apmap
		Gng2
		Hadhb
		Ranbp9
		Creld1
		Pafah1b2
		Man2c1
		Atp5me
		Ndufb9
		Gabrd
		Etfdh
		Gnpda1
		Osbpl8
		Acox1
		Slc7a8
		Gnb2
		Grik2
		Ap3s2
		Zadh2
		Bpnt1
		Capza1
		Csmd3
		Nectin1
		Map1s
		Rragd
		Ptpra
		Alad
		Ppp2r2a
		Rnf14
		Slc23a2
		Atp1b2
		Hmgcl
		S100a11
		Anxa6
		Scrn1
		Srr
		Pcmt1
		Ric8a
		Cpne1
		Rps3
		Sdk2
		Kif5b
		Reps2
		Etf1
		S100a14
		Sfn
		Eif3i
		G6pd2
		Atp6v1c1
		Pip4k2a
		Nudt16
		Vps36
		Tspan7
		Tmx2
		Prdx1
		Tcp11l1
		Sparcl1
		Rab11fip2
		Ppp2r1b
		Rab5b
		Trappc11
		Dnm1
		Ptprr
		Hsph1
		Rock1
		Cldnd1
		Dhrs1
		Selenbp2
		Slc25a24
		Tagln3
		Lrrtm4
		Abcd3
		Ndufaf1
		Itfg1
		Acadl
		Anxa1
		Ttyh1
		Itgb1
		Kctd8
		Plpbp
		Atg9a
		Pycr2
		Arfgef2
		Clta
		Prpsap1
		Myo5b
		Ccdc127
		Adck1
		Dnaja4
		Clpp
		Nit2
		Kif17
		Anxa11
		Arf3
		Fscn1
		St13
		Flot1
		Slc25a14
		Cse1l
		Fn3k
		Hspa4l
		Guk1
		Slc6a3
		Cab39
		Ppp1r12a
		Bnip3
		Gatd1
		Adrm1
		Comtd1
		Ftl2
		Ppp2r5a
		Pdk1
		Gria4
		Vwa5a
		Gpi
		Rras2
		Tmod2
		H3c13; H3c14; H3c15; H3c2; H3c3; H3c4; H3c6; H3c7
		Sec14l2
		Pcca
		Atp6v0a2
		Cyrib
		Slc17a7
		Mark3
		Lonp1
		Dstn
		Vdac3
		Ppm1b
		Vars1
		Sdr39u1
		Ddx3y
		Susd2
		Ppp1r21
		Ssr4
		Ywhaz
		H2az2
		Cacnb1
		Cdc42ep4
		Dgkz
		Dip2a
		Tmed9
		Ddost
		Atad1
		Ddah1
		Mtx2
		Vamp3
		Hadha
		Emc3
		Grhpr
		Neto1
		Extl2
		Myl9
		Ergic1
		Gclc
		Dgkq
		Dmtn
		Ctnnd1
		Auh
		Gsg1l
		Cntnap4
		Rpl27a
		Mecr
		Ptp4a1
		Tubb5
		Pnpla8
		Ap3d1
		Mal2
		Ralb
		Dock4
		Fam114a2
		Ampd2
		Dtna
		Gsk3b
		Rpl15
		Lypla2
		Slc25a12
		Rdh11
		Lamp5
		Vta1
		Th
		Rbbp9
		Gna13
		Nucb1
		Mrpl39
		Twf1
		Igsf21
		Denr
		Hibch
		Nomo1
		Cdip1
		Vbp1
		Ndufs8
		Gstz1
		Snx16
		Dnajb11
		Lin7b
		Skp1
		Pkp1
		Fam210a
		Vcam1
		Prdx5
		Vti1a
		Smap2
		Spryd7
		Trim9
		Add1
		Atg3
		Rab4b
		Babam2
		Hcn1
		Clasp2
		Eno2
		Gsdma
		Park7
		Abcb10
		Bcan
		Nipa1
		Efhd2
		Itm2b
		Slc5a7
		Arhgap1
		Dctn4
		Hbb-b2
		Plgrkt
		Prkcb
		Map1a
		Pgd
		Cul5
		Hebp1
		Slc4a10
		Ndufa8
		Rragc
		Iba57
		Ubtd2
		Phf24
		Acsl1
		Flad1
		Nwd2
		Slc9a3r1
		Ppp2cb
		Aldh4a1
		Sars2
		Rap1b
		Fbxl4
		Akr1b1
		Eif3j2
		Gstm3
		Atp8a1
		Acaa2
		Tsc1
		Phb
		Psmd8
		Psma1
		Jagn1
		Ppp1cc
		Tbrg4
		Nae1
		Coasy
		Slc18a2
		Ubfd1
		Oat
		Huwe1
		Sbf1
		Pgk1
		Ddb1
		Apbb1
		Akr1a1
		Ccdc6
		Oxr1
		Prkacb
		Pex14
		Ndufs3
		Hspbp1
		Hmox2
		Slc7a14
		Gpx1
		Ola1
		Gpd1l
		Ap2b1
		Etfb
		Ddi2
		Eif4h
		H2bc9
		Ufc1
		Stx12
		Ndufb6
		Lhfpl4
		Prxl2a
		Eif4a2
		Oscp1
		Faah
		Rhog
		Prkca
		Exoc2
		Mgll
		Canx
		Efr3a
		Pdcd6
		Gfod1
		Coq5
		Slc35f1
		Lrrc47
		Ndufa10
		Abraxas2
		Timm44
		Rmdn3
		Got2
		Chp1
		Vps45
		Kcnip2
		Esd
		Pdp1
		Acap2
		Emb
		Eppk1
		Rab14
[truncated: 239 more rows]

## Sheet: Figure 3h
Cluster	Neuron_Th (SN)	Interneuron_Chat (STR)	Neuron_Rora (TH)	Neuron_Gad2-Ahi1 (TH)	Neuron_Layer5b_Fezf2 (FC)	Neuron_Layer5b_Fezf2 (PC)	Neuron_RSG_Tshz2-Shisa8 (PC)	Neuron_Layer23_5_6_Subiculum_Calb1-Rorb-Fermt1-Tshz2-Oprk1-Crym-Sema3e (PC)	Neuron_Layer5_Parm1 (FC)	Neuron_Layer5_Bcl6 (PC)	Interneuron_Pvalb_Th_Pnoc (STR)	Interneuron_Sst (STR)	Neuron_SPN_BNST_Amygdala_Otof (STR)	Neuron_dSPN_Drd1 (STR)	Neuron_iSPN_Adora2a (STR)
Acacb	0.693147180559945	0	0	0.693147180559945	0	0	0	0	0	0	0	0	0	0	0
Aldh1a1	4.59511985013459	0	0.693147180559945	0.693147180559945	0.693147180559945	0.693147180559945	0	0.693147180559945	0	0	0	0	0	0	0
Aldh1a7	1.38629436111989	0	0	0	0	0	0	0	0	0	0	0	0	0	0
Ankrd34b	3.49650756146648	1.38629436111989	1.09861228866811	2.39789527279837	1.6094379124341	1.6094379124341	1.38629436111989	0.693147180559945	2.30258509299405	2.07944154167984	3.09104245335832	3.17805383034795	2.30258509299405	1.38629436111989	1.38629436111989
Apba1	3.95124371858143	2.39789527279837	2.30258509299405	2.19722457733622	1.94591014905531	1.6094379124341	2.39789527279837	1.94591014905531	1.6094379124341	1.79175946922805	1.79175946922805	1.38629436111989	1.38629436111989	0.693147180559945	0.693147180559945
Cadps2	3.29583686600433	1.38629436111989	0	1.09861228866811	1.38629436111989	1.79175946922805	1.09861228866811	2.07944154167984	2.39789527279837	2.30258509299405	1.6094379124341	1.38629436111989	1.09861228866811	0	0
Capza1	1.38629436111989	1.09861228866811	0.693147180559945	1.09861228866811	0.693147180559945	0.693147180559945	0.693147180559945	0.693147180559945	0	0.693147180559945	1.09861228866811	1.38629436111989	0	0	0
Cd200	3.13549421592915	3.2188758248682	1.79175946922805	2.77258872223978	3.04452243772342	3.13549421592915	2.83321334405622	2.63905732961526	2.07944154167984	2.63905732961526	3.17805383034795	3.76120011569356	2.56494935746154	2.07944154167984	1.94591014905531
Cdc42	3.29583686600433	4.06044301054642	3.17805383034795	3.29583686600433	3.73766961828337	3.73766961828337	3.66356164612965	3.58351893845611	3.2188758248682	3.46573590279973	4.17438726989564	4.18965474202643	4.14313472639153	4.04305126783455	4.00733318523247
Chrnb2	2.30258509299405	1.38629436111989	2.39789527279837	1.79175946922805	1.38629436111989	1.38629436111989	0.693147180559945	1.09861228866811	1.38629436111989	1.38629436111989	1.09861228866811	1.38629436111989	0.693147180559945	0.693147180559945	0.693147180559945
Cpne7	4.77912349311153	2.56494935746154	3.8286413964891	1.94591014905531	1.09861228866811	1.6094379124341	1.09861228866811	1.38629436111989	1.79175946922805	2.56494935746154	0	0.693147180559945	1.38629436111989	0	0
Ddc	4.95582705760126	0	0	0.693147180559945	0	0	0	0	0	0	0	0.693147180559945	0.693147180559945	0	0
Dgkq	2.484906649788	2.30258509299405	1.94591014905531	2.30258509299405	1.38629436111989	1.6094379124341	1.38629436111989	1.38629436111989	1.79175946922805	1.6094379124341	1.6094379124341	1.38629436111989	1.09861228866811	0.693147180559945	0.693147180559945
Fhl1	2.07944154167984	2.30258509299405	1.38629436111989	2.30258509299405	1.6094379124341	1.6094379124341	1.6094379124341	1.38629436111989	1.09861228866811	1.09861228866811	2.30258509299405	1.94591014905531	1.79175946922805	1.09861228866811	1.09861228866811
Fis1	2.70805020110221	2.94443897916644	2.39789527279837	2.484906649788	2.77258872223978	2.77258872223978	2.77258872223978	2.484906649788	2.39789527279837	2.19722457733622	2.83321334405622	3.36729582998647	3.04452243772342	2.77258872223978	2.89037175789616
Gch1	2.484906649788	0	0	0	0	0	0	0	0	0	0	0	0	0	0
Heatr5b	1.09861228866811	1.38629436111989	1.38629436111989	1.6094379124341	1.38629436111989	1.38629436111989	1.38629436111989	1.38629436111989	1.38629436111989	1.38629436111989	1.38629436111989	1.09861228866811	1.38629436111989	1.38629436111989	1.09861228866811
Lingo2	1.09861228866811	0.693147180559945	1.79175946922805	1.94591014905531	1.09861228866811	1.38629436111989	2.07944154167984	2.30258509299405	2.19722457733622	1.94591014905531	1.09861228866811	1.09861228866811	0.693147180559945	1.6094379124341	0
Lypla1	1.38629436111989	1.94591014905531	1.38629436111989	1.38629436111989	1.09861228866811	1.09861228866811	1.38629436111989	1.09861228866811	1.09861228866811	1.09861228866811	1.38629436111989	1.79175946922805	1.09861228866811	0.693147180559945	0.693147180559945
Mgll	1.38629436111989	2.39789527279837	2.94443897916644	2.07944154167984	1.94591014905531	2.19722457733622	2.56494935746154	2.94443897916644	2.56494935746154	2.56494935746154	2.70805020110221	2.89037175789616	2.30258509299405	2.07944154167984	2.19722457733622
Mmab	0.693147180559945	0.693147180559945	0.693147180559945	1.09861228866811	0.693147180559945	0.693147180559945	0	0.693147180559945	0.693147180559945	0.693147180559945	0.693147180559945	0	0.693147180559945	0.693147180559945	0.693147180559945
Mrpl12	2.39789527279837	2.56494935746154	2.39789527279837	2.19722457733622	2.30258509299405	2.30258509299405	2.19722457733622	2.07944154167984	2.30258509299405	2.30258509299405	2.70805020110221	2.484906649788	2.63905732961526	2.484906649788	2.56494935746154
Mrps23	1.94591014905531	1.6094379124341	1.38629436111989	1.6094379124341	1.38629436111989	1.38629436111989	1.6094379124341	1.38629436111989	1.6094379124341	1.6094379124341	1.94591014905531	1.6094379124341	1.79175946922805	1.6094379124341	1.6094379124341
Ndufb3	1.79175946922805	3.25809653802148	1.79175946922805	2.30258509299405	2.94443897916644	3.04452243772342	2.83321334405622	2.63905732961526	2.07944154167984	2.63905732961526	3.71357206670431	3.61091791264422	3.55534806148941	3.46573590279973	3.55534806148941
Pde4d	1.79175946922805	1.79175946922805	2.07944154167984	1.94591014905531	1.94591014905531	2.19722457733622	2.19722457733622	2.19722457733622	1.94591014905531	2.39789527279837	1.79175946922805	1.6094379124341	1.38629436111989	1.6094379124341	1.38629436111989
Plcxd3	2.30258509299405	0	0	1.6094379124341	2.63905732961526	2.39789527279837	0	1.09861228866811	0.693147180559945	1.79175946922805	1.09861228866811	1.09861228866811	1.6094379124341	0.693147180559945	0
Prkca	3.80666248977032	4.46590811865458	0.693147180559945	1.6094379124341	3.85014760171006	3.68887945411394	2.94443897916644	2.83321334405622	2.484906649788	2.19722457733622	2.63905732961526	1.6094379124341	1.94591014905531	2.39789527279837	1.79175946922805
Rab21	1.79175946922805	1.6094379124341	1.38629436111989	1.6094379124341	1.6094379124341	1.6094379124341	1.6094379124341	1.38629436111989	1.38629436111989	1.38629436111989	1.6094379124341	1.6094379124341	1.6094379124341	1.38629436111989	1.38629436111989
Rab8a	1.6094379124341	1.94591014905531	1.38629436111989	1.6094379124341	1.6094379124341	1.6094379124341	1.6094379124341	1.6094379124341	1.38629436111989	1.6094379124341	1.94591014905531	1.79175946922805	1.79175946922805	1.6094379124341	1.6094379124341
Rbbp9	0.693147180559945	1.09861228866811	1.09861228866811	1.09861228866811	1.38629436111989	1.38629436111989	1.6094379124341	1.38629436111989	1.09861228866811	1.09861228866811	1.38629436111989	1.38629436111989	1.38629436111989	1.09861228866811	1.09861228866811
Ret	4.78749174278205	0.693147180559945	1.6094379124341	1.6094379124341	0	0.693147180559945	0	0	0	0	0	0	0	0	0
Slc10a4	3.97029191355212	4.48863636973214	0	0	0	0	0	0	0	0	1.79175946922805	0	0	0	0
Slc18a2	5.28320372873799	0.693147180559945	0	0.693147180559945	0	0	0	0	0	0	0	0	0	0	0
Slc6a3	5.8348107370626	0	0	0	0	0	0	0	0	0	0	0	0	0	0
Sncg	3.91202300542815	0.693147180559945	0	1.09861228866811	0	0	0	0	0	0	0	0	0	0	0
Sorcs3	1.38629436111989	1.79175946922805	2.39789527279837	2.19722457733622	1.09861228866811	1.09861228866811	2.39789527279837	2.83321334405622	2.07944154167984	1.38629436111989	1.09861228866811	0.693147180559945	2.19722457733622	1.94591014905531	2.484906649788
Sphk2	1.38629436111989	1.09861228866811	1.09861228866811	1.09861228866811	0.693147180559945	1.09861228866811	0.693147180559945	0.693147180559945	1.09861228866811	1.09861228866811	0.693147180559945	0.693147180559945	0.693147180559945	0.693147180559945	0.693147180559945
Sv2c	3.52636052461616	3.73766961828337	0	1.09861228866811	1.09861228866811	0.693147180559945	1.79175946922805	0	1.09861228866811	0.693147180559945	0.693147180559945	0	1.94591014905531	2.19722457733622	2.19722457733622
Syt17	1.79175946922805	0	0	0.693147180559945	0	0	0	0.693147180559945	1.09861228866811	0.693147180559945	0.693147180559945	0.693147180559945	0	0	0
Tagln2	0	0	0	0	0	0	0	0	0	0	0	0	0	0	0
Th	5.18178355029209	0	0	0.693147180559945	0	0	0	0	0	0	3.3322045101752	0	1.09861228866811	0	0
Tmed9	2.70805020110221	2.56494935746154	2.484906649788	2.484906649788	2.484906649788	2.484906649788	2.63905732961526	2.77258872223978	2.89037175789616	2.83321334405622	2.83321334405622	2.70805020110221	2.70805020110221	2.83321334405622	2.70805020110221
Tpd52l1	0.693147180559945	1.09861228866811	1.6094379124341	1.09861228866811	1.09861228866811	1.09861228866811	0.693147180559945	1.09861228866811	0.693147180559945	0.693147180559945	0.693147180559945	1.6094379124341	1.79175946922805	2.484906649788	2.484906649788
Tpm2	0	0.693147180559945	1.09861228866811	1.09861228866811	0	0	0	0	0	0	0.693147180559945	1.09861228866811	0.693147180559945	1.38629436111989	1.6094379124341
Tubb3	4.21950770517611	4.14313472639153	3.61091791264422	3.52636052461616	3.40119738166216	3.49650756146648	3.8286413964891	3.25809653802148	3.36729582998647	3.58351893845611	3.73766961828337	4.12713438504509	3.36729582998647	3.40119738166216	3.3322045101752
Vat1	2.99573227355399	2.56494935746154	1.09861228866811	1.38629436111989	1.09861228866811	0	0	0	0	0	1.09861228866811	1.94591014905531	0.693147180559945	0.693147180559945	0.693147180559945
Zdhhc5	1.79175946922805	1.6094379124341	1.94591014905531	1.94591014905531	1.6094379124341	1.6094379124341	1.38629436111989	1.6094379124341	1.6094379124341	1.79175946922805	1.79175946922805	1.09861228866811	1.09861228866811	1.09861228866811	1.09861228866811
Stx4a	2.484906649788	1.6094379124341	1.79175946922805	1.94591014905531	1.94591014905531	1.79175946922805	1.79175946922805	1.94591014905531	2.07944154167984	2.07944154167984	1.79175946922805	2.19722457733622	1.94591014905531	1.79175946922805	1.79175946922805
Mfsd4	1.94591014905531	1.6094379124341	2.56494935746154	2.19722457733622	2.19722457733622	2.56494935746154	2.83321334405622	2.70805020110221	3.13549421592915	3.40119738166216	2.19722457733622	1.09861228866811	0.693147180559945	0	0
Fuk	0.693147180559945	0	0.693147180559945	0.693147180559945	0.693147180559945	0.693147180559945	0.693147180559945	0.693147180559945	0.693147180559945	1.09861228866811	0.693147180559945	0	0.693147180559945	0.693147180559945	0.693147180559945
Car4	0	0	1.94591014905531	0.693147180559945	0.693147180559945	0	0.693147180559945	1.79175946922805	0.693147180559945	1.6094379124341	0	0.693147180559945	0	0	0
Mkl2	1.79175946922805	1.38629436111989	1.94591014905531	1.94591014905531	2.484906649788	2.56494935746154	2.70805020110221	2.99573227355399	2.83321334405622	2.89037175789616	1.6094379124341	1.09861228866811	2.77258872223978	2.94443897916644	2.94443897916644
Cadm2	4.67282883446191	5.43372200355424	4.39444915467244	4.02535169073515	3.93182563272433	4.15888308335967	4.82028156560504	4.84418708645859	4.82028156560504	4.40671924726425	4.02535169073515	4.00733318523247	4.39444915467244	4.56434819146784	4.39444915467244
Yellow = Not Assessed in Dropviz

[truncated: 30 more sheets: Figure 4b, Figure 4c, Figure 4d, Figure 4e, Figure 4f, Figure 4g, Figure 4h, Figure 5b, Figure 5d, Figure 5f, Figure 5h, Figure 6a cleaned data, Figure 6a Outliers, Figure 6a not cleaned data_x0009_, Figure 6a Outliers Summary, Figure 7b, Figure 7c, Figure 7d VGLUT1, Figure 7d Bassoon, Figure 7e STED Bassoon  …]
